# Supplementary material for: Identification of a dysregulated CircRNA-associated gene signature for predicting prognosis, immune landscape, and drug candidates in bladder cancer
Source: Front Oncol. 2022 Oct 10;12:1018285. doi: 10.3389/fonc.2022.1018285 (PMC9589509; doi:10.3389/fonc.2022.1018285)
Supplement: Supplementary File S1 — Clinical, histopathological and survival information of TCGA_BLCA and multiple GEO datasets. [file DataSheet_1.zip]

Archive with 8 entries (8 files):
- Supplementary File S1.XLSX
- Supplementary File S2.XLSX
- Supplementary File S3.XLSX
- Supplementary File S4.XLSX
- Supplementary File S5.XLSX
- Supplementary File S6.XLSX
- Supplementary File S7.XLSX
- Supplementary File S8.XLSX
