# Supplementary material for: Identification of a dysregulated CircRNA-associated gene signature for predicting prognosis, immune landscape, and drug candidates in bladder cancer
Source: Front Oncol. 2022 Oct 10;12:1018285. doi: 10.3389/fonc.2022.1018285 (PMC9589509; doi:10.3389/fonc.2022.1018285)
Supplement: Supplementary File S1 — Clinical, histopathological and survival information of TCGA_BLCA and multiple GEO datasets. [file DataSheet_1.zip › Supplementary File S2.XLSX]

## Sheet: Sheet1
	P-value, Fold change and Regulation						Annotations
CircRNAID	logFC	logCPM	LR	PValue	FDR	regulation	chrom	txStart	txEnd	strand	circBaseID	source	best_transcript	GeneName	Catalog	predicted_sequence_length
chr7:22347958-22357656-	4.83232	9.07531	8.60886	0.00334532	0.579942	up	chr7	22347957	22357656	-	hsa_circ_0133954	circBase	NM_012294	RAPGEF5	exonic	449
chr7:22330794-22357656-	4.54146	9.21616	7.81776	0.00517354	0.579942	up	chr7	22330793	22357656	-	hsa_circ_0001681	circBase	NM_012294	RAPGEF5	exonic	516
chr15:86311248-86313051-	4.49947	9.04697	7.11822	0.00763044	0.579942	up	chr15	86311247	86313051	-		PMID:25242744	NM_022480	KLHL25	exonic	1804
chr12:7556131-7586290-	4.21838	10.0117	6.24091	0.0124832	0.579942	up	chr12	7556130	7586290	-	hsa_circ_0025349	circBase	ENST00000313599	CD163L1	exonic	1284
chr12:111951161-111957880-	4.1476	8.95815	5.77587	0.0162476	0.579942	up	chr12	111951160	111957880	-	hsa_circ_0000438	circBase	NM_002973	ATXN2	exonic	770
chr1:151611364-151641111+	4.06656	8.76962	5.59666	0.0179947	0.579942	up	chr1	151611363	151641111	+	hsa_circ_0000131	circBase	NM_030918	SNX27	exonic	838
chr17:35604935-35609962-	4.02519	8.86218	5.53411	0.0186492	0.579942	up	chr17	35604934	35609962	-	hsa_circ_0043256	circBase	NM_198834	ACACA	exonic	483
chr7:97820926-97823884+	3.97512	9.24979	6.24977	0.0124209	0.579942	up	chr7	97820925	97823884	+	hsa_circ_0081207	circBase	NM_014916	LMTK2	exonic	2959
chr1:62321702-62350080+	3.85723	8.8849	4.94233	0.0262067	0.579942	up	chr1	62321701	62350080	+	hsa_circ_0012779	circBase	NM_176877	INADL	exonic	1019
chr9:22046750-22097363+	3.80078	8.79017	4.83142	0.0279456	0.579942	up	chr9	22046749	22097363	+	hsa_circ_0008796	circBase	NR_003529	CDKN2B-AS1	exonic	1719
chr5:14673751-14681716+	3.79174	8.86198	4.85073	0.0276345	0.579942	up	chr5	14673750	14681716	+	hsa_circ_0005145	circBase	NM_138348	OTULIN	exonic	316
chr15:78837211-78838106+	3.78364	8.70683	4.566	0.0326126	0.579942	up	chr15	78837210	78838106	+	hsa_circ_0003590	circBase	NM_002789	PSMA4	exonic	220
chr10:51606988-51613311-	3.76784	8.74571	4.6162	0.0316714	0.579942	up	chr10	51606987	51613311	-	hsa_circ_0003020	circBase	NM_006327	TIMM23	exonic	349
chr9:33953283-33973235-	3.73325	8.66447	4.22434	0.0398481	0.579942	up	chr9	33953282	33973235	-	hsa_circ_0003141	circBase	uc011lof.1	UBAP2	exonic	536
chr8:102555469-102589747+	3.73189	8.93696	4.50983	0.0337007	0.579942	up	chr8	102555468	102589747	+		novel	NM_024915	GRHL2	exonic	983
chr15:90982564-90986710+	3.72694	8.95973	4.55238	0.032873	0.579942	up	chr15	90982563	90986710	+	hsa_circ_0000651	circBase	NM_003870	IQGAP1	exonic	446
chr17:27613010-27614734-	3.72295	8.78404	4.48436	0.0342063	0.579942	up	chr17	27613009	27614734	-	hsa_circ_0106467	circBase	NM_020772	NUFIP2	exonic	1725
chr20:58755108-58755971+	3.72129	9.22097	4.62174	0.0315692	0.579942	up	chr20	58755107	58755971	+	hsa_circ_0001174	circBase	ENST00000431181	RP5-1043L13.1	intronic	864
chr10:128768966-128860040+	3.71526	8.85541	4.63259	0.0313702	0.579942	up	chr10	128768965	128860040	+	hsa_circ_0020394	circBase	NM_001290223	DOCK1	exonic	2399
chr9:96238538-96261168+	3.71079	8.72909	4.28106	0.0385393	0.579942	up	chr9	96238537	96261168	+	hsa_circ_0003972	circBase	NM_014612	FAM120A	exonic	309
chr2:160964190-160983112-	3.69213	8.62866	3.965	0.0464555	0.579942	up	chr2	160964189	160983112	-	hsa_circ_0056854	circBase	NM_000888	ITGB6	exonic	608
chr2:131796426-131801156+	3.6313	8.75597	4.30686	0.037959	0.579942	up	chr2	131796425	131801156	+	hsa_circ_0056473	circBase	NM_015320	ARHGEF4	exonic	1032
chr1:176132005-176145143-	3.57606	8.78417	4.2251	0.0398303	0.579942	up	chr1	176132004	176145143	-	hsa_circ_0003011	circBase	NM_022457	RFWD2	exonic	295
chr1:39900086-39905172+	3.54951	8.71982	4.00358	0.0454038	0.579942	up	chr1	39900085	39905172	+	hsa_circ_0005788	circBase	NM_012090	MACF1	exonic	891
chr19:46024580-46026076+	3.54868	8.72049	4.00606	0.0453371	0.579942	up	chr19	46024579	46026076	+	hsa_circ_0004786	circBase	NM_003370	VASP	exonic	478
chr8:135612679-135622898-	3.52571	8.7305	4.21104	0.0401617	0.579942	up	chr8	135612678	135622898	-	hsa_circ_0007209	circBase	NM_020863	ZFAT	exonic	2027
chr1:45223228-45223812+	3.49693	8.70271	3.92143	0.0476744	0.579942	up	chr1	45223227	45223812	+	hsa_circ_0002563	circBase	NM_006845	KIF2C	exonic	247
chr11:9451221-9452550+	3.49652	9.06658	4.6553	0.0309579	0.579942	up	chr11	9451220	9452550	+	hsa_circ_0005092	circBase	NM_006391	IPO7	exonic	290
chr19:30462100-30477324+	3.46712	8.83897	3.9009	0.0482603	0.579942	up	chr19	30462099	30477324	+	hsa_circ_0050334	circBase	NM_003796	URI1	exonic	250
chr10:13169745-13178897+	3.40442	8.94533	4.10075	0.0428642	0.579942	up	chr10	13169744	13178897	+	hsa_circ_0007242	circBase	NM_021980	OPTN	sense overlapping	9153
chr16:68308594-68309152+	3.28463	8.9413	3.87365	0.0490497	0.579942	up	chr16	68308593	68309152	+	hsa_circ_0007669	circBase	NM_003983	SLC7A6	exonic	559
chr4:87693931-87696805+	3.23337	9.4158	4.76415	0.0290584	0.579942	up	chr4	87693930	87696805	+	hsa_circ_0007324	circBase	NM_006264	PTPN13	exonic	723
chr18:33775220-33783152+	3.21959	9.42668	4.6288	0.0314395	0.579942	up	chr18	33775219	33783152	+	hsa_circ_0003552	circBase	NM_017947	MOCOS	exonic	876
chr7:716866-751164-	3.02622	9.54247	4.44788	0.0349446	0.579942	up	chr7	716865	751164	-	hsa_circ_0008039	circBase	NM_002735	PRKAR1B	exonic	462
chr7:72361166-72361649+	2.87074	9.42797	3.932	0.0473757	0.579942	up	chr7	72361165	72361649	+	hsa_circ_0003261	circBase	NM_172020	POM121	exonic	305
chr19:17212470-17213367+	2.79412	10.4448	6.36868	0.0116152	0.579942	up	chr19	17212469	17213367	+	hsa_circ_0000907	circBase	NM_004145	MYO9B	exonic	898
chr1:180953813-180962561-	2.47624	10.2717	5.44514	0.0196228	0.579942	up	chr1	180953812	180962561	-	hsa_circ_0007905	circBase	NM_005819	STX6	exonic	391
chr10:5836848-5842668-	2.47562	9.79443	3.87143	0.0491146	0.579942	up	chr10	5836847	5842668	-	hsa_circ_0002665	circBase	NM_001494	GDI2	exonic	343
chr17:20107646-20109225+	2.32646	11.1927	4.1537	0.0415437	0.579942	up	chr17	20107645	20109225	+	hsa_circ_0000745	circBase	NM_152904	SPECC1	exonic	1580
chr3:149563798-149639014+	2.12758	11.4136	4.56879	0.0325596	0.579942	up	chr3	149563797	149639014	+	hsa_circ_0001346	circBase	NM_007282	RNF13	exonic	716
chr11:92085262-92088570+	-5.79569	9.66203	13.2405	0.000273962	0.579942	down	chr11	92085261	92088570	+	hsa_circ_0000348	circBase	NM_001008781	FAT3	exonic	3309
chr12:56094683-56094938-	-4.94559	10.5012	14.3178	0.000154398	0.579942	down	chr12	56094682	56094938	-	hsa_circ_0026782	circBase	NM_002206	ITGA7	exonic	256
chr6:131247745-131277639-	-4.88116	10.3088	13.8598	0.000196966	0.579942	down	chr6	131247744	131277639	-	hsa_circ_0077837	circBase	NM_001431	EPB41L2	exonic	824
chrM:13847-13999+	-4.73827	9.1539	7.27914	0.006976	0.579942	down	chrM	13846	13999	+		novel	uc004cox.4	MTND5	sense overlapping	153
chr15:62299507-62306191-	-4.5416	8.91005	6.53625	0.0105698	0.579942	down	chr15	62299506	62306191	-	hsa_circ_0000607	circBase	NM_017684	VPS13C	exonic	606
chr12:2364966-2365205+	-4.26949	8.97514	5.57299	0.0182396	0.579942	down	chr12	2364965	2365205	+		novel	ENST00000327702	CACNA1C	intronic	240
chr6:37617885-37620116-	-4.20788	8.96993	5.16731	0.0230158	0.579942	down	chr6	37617884	37620116	-	hsa_circ_0131699	circBase	NM_153487	MDGA1	exonic	627
chr10:15875629-15889942-	-4.19984	8.88397	5.33243	0.0209322	0.579942	down	chr10	15875628	15889942	-	hsa_circ_0006665	circBase	NM_024948	FAM188A	exonic	636
chr1:219366424-219414650+	-4.18593	8.84291	5.16679	0.0230227	0.579942	down	chr1	219366423	219414650	+	hsa_circ_0004417	circBase	NM_138794	LYPLAL1	sense overlapping	48227
chr5:179315103-179315312-	-4.1717	9.02984	5.2279	0.0222273	0.579942	down	chr5	179315102	179315312	-	hsa_circ_0075329	circBase	NM_015043	TBC1D9B	exonic	210
chr6:144808684-144814592+	-4.1556	8.91589	5.12727	0.0235528	0.579942	down	chr6	144808683	144814592	+	hsa_circ_0004826	circBase	NM_007124	UTRN	exonic	771
chr6:107824861-107827631+	-4.11497	9.08995	5.09943	0.0239337	0.579942	down	chr6	107824860	107827631	+	hsa_circ_0001633	circBase	NM_018013	SOBP	exonic	325
chr9:19423860-19435082+	-4.06951	8.85876	4.63894	0.0312544	0.579942	down	chr9	19423859	19435082	+	hsa_circ_0086483	circBase	NM_001010887	ACER2	exonic	395
chr7:131113792-131130662+	-4.02865	8.72521	4.7432	0.0294143	0.579942	down	chr7	131113791	131130662	+	hsa_circ_0082415	circBase	NM_013255	MKLN1	exonic	678
chr10:116719485-116734144+	-3.99375	8.7606	4.7912	0.0286055	0.579942	down	chr10	116719484	116734144	+	hsa_circ_0020091	circBase	NM_139169	TRUB1	exonic	352
chrX:32305646-32328393-	-3.98912	8.88481	4.92007	0.0265464	0.579942	down	chrX	32305645	32328393	-	hsa_circ_0140202	circBase	NM_000109	DMD	exonic	368
chr18:59739906-59763183-	-3.97338	8.74603	4.72779	0.029679	0.579942	down	chr18	59739905	59763183	-	hsa_circ_0007528	circBase	NM_012327	PIGN	exonic	595
chr17:28011581-28030080-	-3.93351	8.77673	4.5242	0.0334187	0.579942	down	chr17	28011580	28030080	-	hsa_circ_0000754	circBase	NM_033389	SSH2	exonic	291
chrX:79544405-79565732-	-3.93242	9.36669	5.86163	0.0154744	0.579942	down	chrX	79544404	79565732	-	hsa_circ_0140637	circBase	NR_110646	CHMP1B2P	exonic	562
chr9:16435553-16437522-	-3.91696	9.4345	6.05763	0.0138464	0.579942	down	chr9	16435552	16437522	-	hsa_circ_0086414	circBase	NM_017637	BNC2	exonic	1970
chr2:169018297-169038600-	-3.90002	8.83836	4.26114	0.0389938	0.579942	down	chr2	169018296	169038600	-	hsa_circ_0001079	circBase	NM_013233	STK39	exonic	420
chr14:39627489-39628754-	-3.89656	8.81731	4.23929	0.0394987	0.579942	down	chr14	39627488	39628754	-	hsa_circ_0002395	circBase	NM_177452	TRAPPC6B	exonic	186
chr13:21305980-21306260-	-3.83228	8.71135	4.16592	0.0412451	0.579942	down	chr13	21305979	21306260	-	hsa_circ_0003285	circBase	NM_174928	N6AMT2	exonic	281
chr4:151719233-151729550-	-3.79977	8.79215	4.07856	0.0434307	0.579942	down	chr4	151719232	151729550	-	hsa_circ_0004636	circBase	NM_006726	LRBA	exonic	275
chr1:78183552-78191447-	-3.79702	8.76693	4.00189	0.0454493	0.579942	down	chr1	78183551	78191447	-	hsa_circ_0000087	circBase	NM_015017	USP33	exonic	783
chr20:35812583-35812776+	-3.7376	8.79061	3.94678	0.0469611	0.579942	down	chr20	35812582	35812776	+	hsa_circ_0005759	circBase	NM_002951	RPN2	exonic	194
chr18:48444480-48458730+	-3.72153	8.68863	3.8812	0.0488296	0.579942	down	chr18	48444479	48458730	+	hsa_circ_0047700	circBase	NM_002396	ME2	exonic	787
chr9:4860125-4860901+	-3.71343	8.77231	3.94514	0.0470069	0.579942	down	chr9	4860124	4860901	+	hsa_circ_0007592	circBase	NM_005772	RCL1	sense overlapping	777
chr1:92327028-92329836-	-3.66594	8.73841	4	0.0455004	0.579942	down	chr1	92327027	92329836	-	hsa_circ_0114454	circBase	NM_003243	TGFBR3	sense overlapping	2809
chr22:50360495-50362319+	-3.6563	8.90698	4.1253	0.0422465	0.579942	down	chr22	50360494	50362319	+		novel			intergenic	1825
chr9:16727795-16738483-	-3.56249	9.33828	5.41794	0.0199309	0.579942	down	chr9	16727794	16738483	-	hsa_circ_0008732	circBase	NM_017637	BNC2	exonic	327
chr3:183368084-183369064+	-3.50695	8.9978	4.33526	0.0373307	0.579942	down	chr3	183368083	183369064	+	hsa_circ_0001369	circBase	NM_017644	KLHL24	exonic	981
chr21:29816469-29818793-	-3.5067	9.04183	3.85261	0.0496686	0.579942	down	chr21	29816468	29818793	-	hsa_circ_0115743	circBase	ENST00000430247	AF131217.1	sense overlapping	2325
chr13:95813443-95840796-	-3.44361	9.12347	3.90464	0.0481529	0.579942	down	chr13	95813442	95840796	-	hsa_circ_0030586	circBase	NM_005845	ABCC4	exonic	1192
chr7:50358644-50367353+	-3.44018	9.10225	4.34098	0.0372055	0.579942	down	chr7	50358643	50367353	+	hsa_circ_0001708	circBase	NM_006060	IKZF1	exonic	174
chr20:62407031-62422143-	-3.4301	9.28863	4.64444	0.0311543	0.579942	down	chr20	62407030	62422143	-	hsa_circ_0002805	circBase	NM_025224	ZBTB46	exonic	1255
chr5:113740135-113740553+	-3.42253	9.18803	4.23696	0.0395529	0.579942	down	chr5	113740134	113740553	+	hsa_circ_0127664	circBase	NM_021614	KCNN2	exonic	419
chr8:48308936-48320523+	-3.34315	9.9651	5.53714	0.0186169	0.579942	down	chr8	48308935	48320523	+	hsa_circ_0001798	circBase	NM_001080394	SPIDR	exonic	352
chr7:97820040-97823884+	-3.26271	9.84179	5.58272	0.0181385	0.579942	down	chr7	97820039	97823884	+	hsa_circ_0001725	circBase	NM_014916	LMTK2	exonic	3109
chr20:2944918-2945848+	-3.25114	9.09654	4.03838	0.0444764	0.579942	down	chr20	2944917	2945848	+	hsa_circ_0006117	circBase	NM_002836	PTPRA	exonic	421
chr14:35020920-35024118-	-3.25084	9.4478	4.26711	0.0388569	0.579942	down	chr14	35020919	35024118	-	hsa_circ_0007379	circBase	T102748	G024201	sense overlapping	3199
chr6:87920169-87928449+	-3.05569	9.65245	5.18921	0.0227276	0.579942	down	chr6	87920168	87928449	+	hsa_circ_0004383	circBase	ENST00000518845	ZNF292	intronic	8281
chr15:80412670-80415142+	-2.73949	9.87935	3.87314	0.0490646	0.579942	down	chr15	80412669	80415142	+	hsa_circ_0000643	circBase	NM_019006	ZFAND6	exonic	381
chr3:169840379-169847340-	-2.63722	9.84677	4.80997	0.0282956	0.579942	down	chr3	169840378	169847340	-	hsa_circ_0067900	circBase	NM_024947	PHC3	exonic	1023
chr5:95091100-95099324+	-2.57135	10.1814	5.01107	0.0251857	0.579942	down	chr5	95091099	95099324	+	hsa_circ_0007444	circBase	NM_014899	RHOBTB3	exonic	479
chr4:148778704-148803083+	-2.31792	10.351	4.27241	0.038736	0.579942	down	chr4	148778703	148803083	+	hsa_circ_0071106	circBase	NM_024605	ARHGAP10	exonic	650
chrX:139865340-139866824+	-1.81323	13.8149	4.05194	0.0441207	0.579942	down	chrX	139865339	139866824	+	hsa_circ_0001946	circBase	NM_004065	CDR1	antisense	1485
