# Supplementary material for: Identification of a dysregulated CircRNA-associated gene signature for predicting prognosis, immune landscape, and drug candidates in bladder cancer
Source: Front Oncol. 2022 Oct 10;12:1018285. doi: 10.3389/fonc.2022.1018285 (PMC9589509; doi:10.3389/fonc.2022.1018285)
Supplement: Supplementary File S1 — Clinical, histopathological and survival information of TCGA_BLCA and multiple GEO datasets. [file DataSheet_1.zip › Supplementary File S3.XLSX]

## Sheet: mirna.diff_GSE112264
id	logFC	AveExpr	t	P.Value	adj.P.Val	B
hsa-miR-8073	2.19234	7.71466	22.8074	9.70923e-40	2.45838e-36	79.8056
hsa-miR-5100	3.75228	12.5567	21.2018	2.83538e-37	3.58959e-34	74.2567
hsa-miR-4730	-2.84774	8.96274	-20.0951	1.68031e-35	1.41818e-32	70.2554
hsa-miR-614	2.88954	9.45885	17.1066	2.14722e-30	9.06127e-28	58.6856
hsa-miR-1290	4.10135	8.58508	15.9314	2.97201e-28	9.4064e-26	53.8186
hsa-miR-8059	2.21516	9.65307	14.7858	4.30174e-26	9.90183e-24	48.9002
hsa-miR-2467-3p	3.40517	8.4281	14.4009	2.37305e-25	4.29183e-23	47.2106
hsa-miR-1246	6.59063	5.79389	13.8149	3.30872e-24	4.65426e-22	44.6023
hsa-miR-4718	3.75985	7.35978	13.6352	7.48411e-24	9.47489e-22	43.7941
hsa-miR-6131	4.67441	9.55082	13.3769	2.43503e-23	2.93595e-21	42.6257
hsa-miR-4708-3p	3.00196	7.57256	13.3589	2.64439e-23	3.04345e-21	42.544
hsa-miR-191-5p	5.39027	4.38936	13.325	3.08902e-23	3.25891e-21	42.3901
hsa-miR-320b	2.22888	5.61637	13.0337	1.18113e-22	1.15024e-20	41.0615
hsa-miR-4652-5p	4.76593	3.96282	12.7365	4.68285e-22	4.08861e-20	39.6969
hsa-miR-4727-3p	2.90936	5.57467	12.7053	5.41658e-22	4.57159e-20	39.5527
hsa-miR-3194-3p	4.36213	7.20271	12.5761	9.89097e-22	7.82623e-20	38.956
hsa-miR-4525	2.96659	10.3004	12.4807	1.54471e-21	1.18521e-19	38.5143
hsa-miR-29b-3p	4.43815	3.75187	12.4255	1.99963e-21	1.48914e-19	38.2585
hsa-miR-125a-3p	-4.7866	4.74874	-12.3968	2.28802e-21	1.65522e-19	38.125
hsa-miR-92a-2-5p	-2.34872	8.4196	-12.2993	3.61451e-21	2.4735e-19	37.6719
hsa-miR-342-5p	2.1952	6.11728	12.2281	5.05077e-21	3.23874e-19	37.3403
hsa-miR-4454	2.38464	10.4506	12.0987	9.28836e-21	5.73613e-19	36.7366
hsa-miR-6825-5p	-2.43335	6.74069	-12.0086	1.4209e-20	8.36677e-19	36.3152
hsa-miR-17-3p	3.62751	4.94716	11.926	2.09935e-20	1.18124e-18	35.9284
hsa-miR-6717-5p	2.95937	7.01441	11.5125	1.49499e-19	8.05389e-18	33.9828
hsa-miR-508-5p	-3.90624	2.57991	-11.4003	2.55406e-19	1.31977e-17	33.452
hsa-miR-4740-5p	3.03831	5.53134	11.3564	3.14862e-19	1.5632e-17	33.2446
hsa-miR-134-3p	-3.5764	2.59335	-11.3224	3.70401e-19	1.76954e-17	33.0836
hsa-miR-4658	3.59497	3.97897	11.3178	3.78729e-19	1.77582e-17	33.0615
hsa-miR-4481	-4.75586	3.80668	-11.2851	4.42911e-19	2.039e-17	32.9064
hsa-miR-1203	-4.02227	5.25483	-11.1196	9.7808e-19	4.34474e-17	32.1212
hsa-miR-4448	2.7594	8.1551	10.9771	1.93868e-18	8.46332e-17	31.4431
hsa-miR-4532	2.15811	12.6451	10.928	2.4537e-18	1.05301e-16	31.2097
hsa-miR-451a	4.87183	6.61049	10.802	4.4983e-18	1.89828e-16	30.609
hsa-miR-575	-3.6818	6.04796	-10.5102	1.8377e-17	6.94486e-16	29.2143
hsa-miR-29b-1-5p	4.0924	2.37535	10.4871	2.05496e-17	7.65172e-16	29.1036
hsa-miR-3175	-3.71339	3.70814	-10.4801	2.12568e-17	7.80032e-16	29.0701
hsa-miR-3184-5p	-3.71519	6.69343	-10.4754	2.17413e-17	7.86414e-16	29.0477
hsa-miR-6762-3p	-3.36174	2.28207	-10.3949	3.20807e-17	1.11272e-15	28.6622
hsa-miR-4648	-3.74663	4.3018	-10.2909	5.30736e-17	1.79176e-15	28.1634
hsa-miR-433-5p	-3.65252	2.13622	-10.2021	8.15779e-17	2.68101e-15	27.7375
hsa-miR-4789-5p	4.40849	3.43801	10.2018	8.17155e-17	2.68101e-15	27.7359
hsa-miR-128-1-5p	-2.10078	6.80102	-10.1996	8.25903e-17	2.68101e-15	27.7253
hsa-miR-3184-3p	-3.47179	3.00638	-10.1848	8.8695e-17	2.84273e-15	27.6547
hsa-miR-3160-5p	3.71995	7.74767	10.1449	1.0761e-16	3.36381e-15	27.4631
hsa-miR-642a-5p	-3.26197	2.61453	-10.1338	1.1357e-16	3.46697e-15	27.4097
hsa-miR-3194-5p	-3.74013	4.41275	-10.0552	1.66237e-16	4.95192e-15	27.0323
hsa-miR-6127	-3.45212	3.61844	-10.0486	1.71651e-16	5.05373e-15	27.0005
hsa-miR-4757-5p	3.62369	3.35592	10.0278	1.89835e-16	5.52487e-15	26.9008
hsa-miR-4480	4.3634	5.0039	9.99634	2.21168e-16	6.36361e-15	26.7495
hsa-miR-4755-3p	4.37959	4.21813	9.99106	2.26906e-16	6.45534e-15	26.7241
hsa-miR-4663	4.17993	4.201	9.9116	3.33642e-16	9.08368e-15	26.3422
hsa-miR-6873-3p	-2.96246	1.73124	-9.72798	8.13559e-16	2.16835e-14	25.4594
hsa-miR-6857-5p	-4.14674	4.07321	-9.68826	9.86662e-16	2.60232e-14	25.2683
hsa-miR-3688-5p	3.7087	2.12366	9.67803	1.03693e-15	2.65203e-14	25.2191
hsa-miR-4276	-3.80553	4.24823	-9.64565	1.21351e-15	3.04219e-14	25.0634
hsa-miR-125b-1-3p	-4.19308	2.53694	-9.60461	1.4812e-15	3.67687e-14	24.866
hsa-miR-6794-3p	-3.16815	2.8946	-9.56353	1.80834e-15	4.44535e-14	24.6684
hsa-miR-4515	2.95708	6.0253	9.54976	1.93346e-15	4.70722e-14	24.6021
hsa-miR-6776-3p	-3.22803	3.19392	-9.53545	2.07268e-15	4.99812e-14	24.5333
hsa-miR-936	-2.96358	2.03363	-9.52523	2.1782e-15	5.20303e-14	24.4841
hsa-miR-873-3p	-3.59341	3.34668	-9.49509	2.5217e-15	5.96724e-14	24.3391
hsa-miR-6788-3p	-3.17812	2.35023	-9.48748	2.61669e-15	6.13467e-14	24.3025
hsa-miR-6133	-3.15171	1.69388	-9.48316	2.67221e-15	6.20736e-14	24.2817
hsa-miR-1587	-3.587	4.16805	-9.46934	2.85775e-15	6.57801e-14	24.2153
hsa-miR-4666a-5p	3.8398	2.17142	9.37403	4.54076e-15	9.99758e-14	23.7568
hsa-miR-3713	-3.27765	2.00091	-9.35995	4.86237e-15	1.05227e-13	23.6891
hsa-miR-6775-3p	-2.90447	2.77441	-9.28571	6.97416e-15	1.47155e-13	23.332
hsa-miR-139-3p	-3.41539	3.76845	-9.24794	8.37875e-15	1.75331e-13	23.1504
hsa-miR-6826-3p	-3.31177	3.40843	-9.05083	2.18231e-14	4.46264e-13	22.203
hsa-miR-6882-3p	-3.28664	2.84822	-9.05053	2.1855e-14	4.46264e-13	22.2016
hsa-miR-6792-3p	-3.23233	3.98961	-9.03726	2.33098e-14	4.72163e-13	22.1378
hsa-miR-885-5p	-2.84211	2.21113	-8.99066	2.92259e-14	5.87301e-13	21.914
hsa-miR-2277-5p	-2.75711	2.79294	-8.87472	5.12969e-14	1.01472e-12	21.3574
hsa-miR-8071	-2.12691	6.95421	-8.85205	5.72583e-14	1.11522e-12	21.2486
hsa-miR-23b-3p	3.46468	4.93043	8.80404	7.22675e-14	1.38622e-12	21.0183
hsa-miR-6501-5p	-3.69218	2.67236	-8.78981	7.74277e-14	1.47404e-12	20.9501
hsa-miR-3173-5p	-2.98077	2.52862	-8.77117	8.47498e-14	1.60139e-12	20.8607
hsa-miR-30b-3p	-3.54044	2.8868	-8.72109	1.08028e-13	2.02612e-12	20.6207
hsa-miR-6883-5p	-2.66538	1.67666	-8.71572	1.10876e-13	2.06425e-12	20.595
hsa-miR-5006-5p	-3.29792	3.51306	-8.64759	1.54218e-13	2.85022e-12	20.2687
hsa-miR-1273c	-2.99933	2.56052	-8.5665	2.28347e-13	4.15953e-12	19.8806
hsa-miR-769-3p	-3.20482	3.24587	-8.50519	3.07167e-13	5.55534e-12	19.5874
hsa-miR-449b-3p	-2.93672	3.73123	-8.50207	3.11826e-13	5.5996e-12	19.5725
hsa-miR-135a-3p	-2.30518	6.67142	-8.4411	4.18673e-13	7.41315e-12	19.2813
hsa-miR-3692-5p	-3.11987	2.22931	-8.33206	7.08757e-13	1.22916e-11	18.761
hsa-miR-1273h-5p	-2.6975	2.70783	-8.30215	8.18741e-13	1.40071e-11	18.6184
hsa-miR-4292	-2.62818	1.96655	-8.27689	9.24768e-13	1.57148e-11	18.4981
hsa-miR-124-3p	3.05129	2.81523	8.26869	9.62078e-13	1.61323e-11	18.459
hsa-miR-4650-3p	3.05749	2.13752	8.26214	9.9293e-13	1.65401e-11	18.4278
hsa-miR-4419a	-2.92412	4.04501	-8.2363	1.12458e-12	1.86107e-11	18.3048
hsa-miR-6750-3p	-3.21534	3.43238	-8.20728	1.29328e-12	2.12635e-11	18.1667
hsa-miR-3191-5p	-2.7896	2.52172	-8.1916	1.3947e-12	2.27831e-11	18.0921
hsa-miR-6827-5p	-2.80893	4.20277	-8.15847	1.63574e-12	2.65494e-11	17.9347
hsa-miR-4444	2.94607	3.58497	8.14683	1.72998e-12	2.79001e-11	17.8793
hsa-miR-6883-3p	-2.8263	2.60398	-8.13962	1.79105e-12	2.87021e-11	17.8451
hsa-miR-4724-3p	3.08545	2.3496	8.13481	1.83298e-12	2.91894e-11	17.8222
hsa-miR-6813-5p	-2.8292	5.3257	-8.13189	1.85892e-12	2.94173e-11	17.8083
hsa-miR-642b-5p	-2.78315	2.44113	-8.10928	2.07234e-12	3.23899e-11	17.701
hsa-miR-4434	3.52379	2.42439	8.07854	2.40232e-12	3.7317e-11	17.555
hsa-miR-6754-3p	-3.24104	3.12454	-8.06823	2.52432e-12	3.89731e-11	17.5061
hsa-miR-6772-3p	-2.71406	2.07434	-8.06315	2.58664e-12	3.96932e-11	17.482
hsa-miR-503-3p	-2.79191	2.21533	-8.04252	2.85601e-12	4.35627e-11	17.3842
hsa-miR-8085	-3.06371	3.08421	-8.01567	3.24888e-12	4.92585e-11	17.2569
hsa-miR-4771	3.60553	4.14312	7.98765	3.71653e-12	5.50307e-11	17.1241
hsa-miR-6786-3p	-2.86	3.93192	-7.96111	4.22084e-12	6.21346e-11	16.9985
hsa-miR-4479	-2.93583	3.49029	-7.94999	4.45191e-12	6.51574e-11	16.9459
hsa-miR-602	-2.84666	5.13608	-7.94309	4.60164e-12	6.69618e-11	16.9132
hsa-miR-6761-3p	-3.00028	3.12286	-7.93387	4.80959e-12	6.95879e-11	16.8696
hsa-miR-26b-3p	-2.67437	2.1491	-7.90349	5.56278e-12	8.00282e-11	16.726
hsa-miR-4783-3p	2.09072	7.4857	7.89814	5.70725e-12	8.11841e-11	16.7006
hsa-miR-519d-5p	2.7304	3.51184	7.88876	5.96937e-12	8.44382e-11	16.6563
hsa-miR-6809-3p	-2.84621	2.64715	-7.84003	7.53671e-12	1.06016e-10	16.4262
hsa-miR-6780a-3p	-2.5672	1.46168	-7.79741	9.23972e-12	1.28544e-10	16.2251
hsa-miR-935	-2.78891	2.51798	-7.79428	9.37907e-12	1.29532e-10	16.2104
hsa-miR-6894-3p	-3.21139	3.92182	-7.79352	9.41305e-12	1.29532e-10	16.2068
hsa-miR-320e	3.12743	3.12473	7.77411	1.03274e-11	1.41346e-10	16.1153
hsa-miR-7110-3p	-2.99927	3.3763	-7.759	1.10998e-11	1.511e-10	16.0441
hsa-miR-6751-5p	-3.09059	3.19082	-7.75455	1.13382e-11	1.52704e-10	16.0232
hsa-miR-4529-5p	3.13098	2.83723	7.74436	1.19031e-11	1.58831e-10	15.9752
hsa-miR-4732-3p	-2.47519	2.41167	-7.74409	1.19186e-11	1.58831e-10	15.9739
hsa-miR-6753-3p	-2.74199	2.5096	-7.73579	1.24002e-11	1.64383e-10	15.9348
hsa-miR-6787-3p	-2.75153	3.18807	-7.72157	1.32703e-11	1.75002e-10	15.8679
hsa-miR-4740-3p	-2.74492	4.06075	-7.70434	1.44064e-11	1.88026e-10	15.7869
hsa-miR-1199-3p	-2.76985	2.77829	-7.66865	1.70771e-11	2.20608e-10	15.6191
hsa-miR-564	-2.67694	4.48491	-7.6521	1.84774e-11	2.37486e-10	15.5414
hsa-miR-6742-3p	-2.66953	2.33213	-7.59344	2.44255e-11	3.1235e-10	15.2661
hsa-miR-6734-5p	-2.85897	2.82924	-7.55286	2.96191e-11	3.76862e-10	15.076
hsa-miR-6875-3p	-2.77916	3.46304	-7.52341	3.40626e-11	4.31232e-10	14.9382
hsa-miR-485-3p	-2.52911	2.37643	-7.492	3.95347e-11	4.95554e-10	14.7913
hsa-miR-7151-3p	-2.47865	2.01366	-7.46535	4.48554e-11	5.59477e-10	14.6668
hsa-miR-6779-3p	-2.91247	3.3226	-7.45518	4.70701e-11	5.84223e-10	14.6193
hsa-miR-6790-3p	-2.89865	4.29807	-7.43022	5.29727e-11	6.54278e-10	14.5028
hsa-miR-2278	-2.92841	2.46544	-7.42832	5.34523e-11	6.56996e-10	14.4939
hsa-miR-4290	-2.65123	3.07306	-7.42537	5.42038e-11	6.63014e-10	14.4802
hsa-miR-1182	-2.5633	2.19646	-7.41128	5.79381e-11	7.05284e-10	14.4145
hsa-miR-6861-3p	-2.48516	4.29378	-7.40507	5.96668e-11	7.22853e-10	14.3855
hsa-miR-4435	-3.0341	5.54105	-7.39747	6.18494e-11	7.42193e-10	14.3501
hsa-miR-4780	-2.42509	1.64757	-7.37633	6.83466e-11	8.16291e-10	14.2517
hsa-miR-5002-3p	-2.3881	1.63302	-7.3444	7.94685e-11	9.40254e-10	14.1031
hsa-miR-3177-5p	-2.61747	4.11451	-7.33425	8.33693e-11	9.81818e-10	14.0559
hsa-miR-4633-3p	3.4405	3.87711	7.32146	8.85541e-11	1.03805e-09	13.9965
hsa-miR-6738-3p	-2.45508	1.90434	-7.31132	9.28918e-11	1.08388e-09	13.9493
hsa-miR-6757-3p	-2.31321	1.7945	-7.29022	1.02601e-10	1.18851e-09	13.8514
hsa-miR-4748	-2.84014	3.1217	-7.28948	1.02963e-10	1.18851e-09	13.8479
hsa-miR-4269	-2.77454	3.32496	-7.28885	1.03267e-10	1.18851e-09	13.845
hsa-miR-4717-3p	-2.94527	3.20757	-7.28585	1.04739e-10	1.2e-09	13.8311
hsa-miR-4314	-2.22738	1.37067	-7.26468	1.15715e-10	1.31386e-09	13.7329
hsa-miR-5088-5p	-2.75099	3.54811	-7.21998	1.42799e-10	1.60696e-09	13.5258
hsa-miR-6860	-2.39829	4.78831	-7.18584	1.67636e-10	1.87424e-09	13.3678
hsa-miR-3605-3p	-2.54252	2.57322	-7.18534	1.6803e-10	1.87424e-09	13.3655
hsa-miR-6759-5p	-3.05886	3.61937	-7.16631	1.8373e-10	2.04037e-09	13.2776
hsa-miR-4478	-2.65294	4.41501	-7.11326	2.35604e-10	2.5937e-09	13.0327
hsa-miR-1236-5p	-3.00401	4.00763	-7.09423	2.57561e-10	2.82314e-09	12.945
hsa-miR-6867-3p	-2.46508	3.77056	-7.08421	2.69918e-10	2.94583e-09	12.8989
hsa-miR-320c	2.17896	4.36761	7.05193	3.13897e-10	3.41111e-09	12.7503
hsa-miR-320d	2.77742	3.62088	7.04845	3.19042e-10	3.4522e-09	12.7343
hsa-miR-4268	-2.58103	3.20193	-7.03577	3.385e-10	3.64716e-09	12.676
hsa-miR-5704	2.43522	1.57219	7.03376	3.41701e-10	3.66605e-09	12.6668
hsa-miR-6731-5p	-2.6726	4.52943	-7.0266	3.53309e-10	3.77459e-09	12.6339
hsa-miR-5010-3p	-2.29222	2.03136	-6.97406	4.51416e-10	4.78237e-09	12.3928
hsa-miR-1304-3p	-2.55954	2.51989	-6.93453	5.42598e-10	5.70066e-09	12.2118
hsa-miR-4795-3p	3.13917	2.42719	6.93219	5.48545e-10	5.73932e-09	12.2011
hsa-miR-2681-5p	2.5122	2.02431	6.92859	5.57807e-10	5.81221e-09	12.1846
hsa-miR-133b	-2.21477	3.1132	-6.88411	6.85851e-10	7.05925e-09	11.9814
hsa-miR-7152-5p	-2.41985	2.1583	-6.85087	8.002e-10	8.20286e-09	11.8297
hsa-miR-6780a-5p	-2.62447	2.96711	-6.84199	8.33813e-10	8.51297e-09	11.7893
hsa-miR-4682	-2.57281	2.06915	-6.80968	9.6838e-10	9.8343e-09	11.6422
hsa-miR-4713-5p	-2.43526	3.92324	-6.80909	9.71002e-10	9.8343e-09	11.6395
hsa-miR-5193	-2.59651	2.70849	-6.80316	9.98037e-10	1.00678e-08	11.6125
hsa-miR-6889-3p	-2.47239	3.53086	-6.80189	1.00391e-09	1.00869e-08	11.6067
hsa-miR-877-3p	-2.32094	4.14645	-6.77169	1.15429e-09	1.15065e-08	11.4695
hsa-miR-6741-3p	-2.18452	4.27534	-6.76014	1.21754e-09	1.20423e-08	11.4171
hsa-miR-4633-5p	2.73961	3.07099	6.72451	1.43507e-09	1.41249e-08	11.2556
hsa-miR-6784-3p	-2.37694	3.80035	-6.72388	1.43926e-09	1.41249e-08	11.2527
hsa-miR-6748-3p	-2.51551	3.34768	-6.70741	1.55275e-09	1.51798e-08	11.1781
hsa-miR-7160-5p	-2.50039	3.92794	-6.70383	1.57858e-09	1.53729e-08	11.1619
hsa-miR-6884-3p	-2.24867	4.21759	-6.7016	1.59485e-09	1.54719e-08	11.1518
hsa-miR-765	-2.59352	3.0553	-6.70072	1.60136e-09	1.54758e-08	11.1478
hsa-miR-6830-3p	-2.77872	2.63837	-6.69955	1.60998e-09	1.54998e-08	11.1425
hsa-miR-151b	2.77421	1.70079	6.69813	1.62051e-09	1.55421e-08	11.1361
hsa-miR-6793-3p	-2.50084	3.02284	-6.68963	1.68519e-09	1.59809e-08	11.0977
hsa-miR-6511a-3p	-2.56007	4.08377	-6.66166	1.91662e-09	1.80404e-08	10.9713
hsa-miR-326	-2.52692	3.33961	-6.64528	2.06642e-09	1.93069e-08	10.8973
hsa-miR-4265	-2.62579	3.29472	-6.63345	2.18173e-09	2.03093e-08	10.844
hsa-miR-6890-3p	-2.42913	3.73623	-6.6205	2.31532e-09	2.14739e-08	10.7856
hsa-miR-3180-5p	-2.25114	4.00766	-6.59515	2.60065e-09	2.40323e-08	10.6715
hsa-miR-1909-5p	-2.31658	2.93922	-6.58351	2.74312e-09	2.52566e-08	10.6191
hsa-miR-197-3p	-2.16047	4.17264	-6.57362	2.8702e-09	2.62494e-08	10.5747
hsa-miR-6891-3p	-2.56181	3.63688	-6.55895	3.06951e-09	2.79569e-08	10.5087
hsa-miR-6736-3p	-2.62814	2.97839	-6.55791	3.08407e-09	2.79887e-08	10.5041
hsa-miR-6886-3p	-2.71587	3.88227	-6.55048	3.19067e-09	2.88528e-08	10.4707
hsa-miR-6760-3p	-2.44145	3.22742	-6.5463	3.25229e-09	2.93054e-08	10.4519
hsa-miR-6851-5p	-2.03686	5.93643	-6.54316	3.29925e-09	2.96231e-08	10.4379
hsa-miR-4685-3p	-2.21297	4.25874	-6.5095	3.84749e-09	3.44235e-08	10.287
hsa-miR-6820-3p	-2.26763	3.42077	-6.50752	3.88234e-09	3.46129e-08	10.2781
hsa-miR-30c-1-3p	-2.1374	5.25761	-6.49977	4.02196e-09	3.57319e-08	10.2434
hsa-miR-6751-3p	-2.44165	2.5691	-6.45386	4.95749e-09	4.35846e-08	10.0382
hsa-miR-6827-3p	-2.33876	2.38769	-6.44796	5.09237e-09	4.46155e-08	10.0119
hsa-miR-6813-3p	-2.14476	4.47831	-6.43974	5.28626e-09	4.61545e-08	9.97521
hsa-miR-6795-3p	-2.35275	3.9877	-6.43765	5.33676e-09	4.64353e-08	9.96588
hsa-miR-6740-3p	-2.50443	3.01291	-6.41145	6.01125e-09	5.1947e-08	9.84912
hsa-miR-764	-2.17338	2.13882	-6.40836	6.09614e-09	5.25014e-08	9.83537
hsa-miR-4423-5p	2.91246	2.04994	6.40066	6.31311e-09	5.41245e-08	9.80106
hsa-miR-6509-3p	-2.22721	1.57784	-6.40016	6.32735e-09	5.41245e-08	9.79885
hsa-miR-6770-3p	-2.32575	3.88739	-6.39664	6.42926e-09	5.48111e-08	9.78318
hsa-miR-140-3p	2.52685	1.62736	6.39081	6.60134e-09	5.58919e-08	9.75727
hsa-miR-2114-3p	2.26602	1.13108	6.39036	6.61492e-09	5.58919e-08	9.75525
hsa-miR-1281	-2.10713	4.77341	-6.39012	6.62226e-09	5.58919e-08	9.75417
hsa-miR-6810-3p	-2.0372	3.8025	-6.37796	6.99747e-09	5.88624e-08	9.70011
hsa-miR-6846-5p	-2.16123	4.96927	-6.36954	7.26945e-09	6.09478e-08	9.66271
hsa-miR-6885-3p	-2.26906	3.73016	-6.35638	7.71582e-09	6.44768e-08	9.60427
hsa-let-7b-3p	-2.19034	2.33249	-6.35486	7.76884e-09	6.47063e-08	9.59756
hsa-miR-6839-5p	2.09266	4.50081	6.34986	7.94681e-09	6.58462e-08	9.57534
hsa-miR-4506	-2.50325	1.91298	-6.32127	9.04322e-09	7.45845e-08	9.44862
hsa-miR-4440	-2.29167	3.30663	-6.31725	9.20897e-09	7.57049e-08	9.43081
hsa-miR-6773-3p	-2.40446	2.04496	-6.28514	1.06446e-08	8.69422e-08	9.28879
hsa-miR-6862-3p	-2.34736	4.38224	-6.27483	1.11508e-08	9.0784e-08	9.24325
hsa-miR-6810-5p	-2.20779	3.71255	-6.246	1.26965e-08	1.02472e-07	9.11603
hsa-miR-6846-3p	-2.37977	3.1078	-6.23576	1.32945e-08	1.06524e-07	9.07092
hsa-miR-3192-3p	-2.12655	2.99165	-6.23439	1.33764e-08	1.06842e-07	9.06491
hsa-miR-6892-3p	-2.22063	4.11322	-6.2278	1.3779e-08	1.09712e-07	9.03585
hsa-miR-6772-5p	-2.33821	4.04142	-6.22636	1.38682e-08	1.09987e-07	9.02952
hsa-miR-520f-5p	2.44674	3.3625	6.22584	1.39004e-08	1.09987e-07	9.02725
hsa-miR-6893-3p	-2.18542	3.77996	-6.22156	1.41705e-08	1.11774e-07	9.0084
hsa-miR-1825	-2.4195	3.53788	-6.19751	1.57853e-08	1.23741e-07	8.90266
hsa-miR-6073	2.90017	3.08917	6.19501	1.59639e-08	1.24755e-07	8.89165
hsa-miR-6716-3p	-2.35	2.02749	-6.18315	1.68351e-08	1.30756e-07	8.83959
hsa-miR-4722-3p	-2.66115	3.31384	-6.17906	1.71467e-08	1.32769e-07	8.82163
hsa-miR-4482-3p	-2.34566	2.9321	-6.17136	1.77487e-08	1.36595e-07	8.78783
hsa-miR-425-3p	-2.4151	2.50444	-6.16831	1.79927e-08	1.38053e-07	8.77445
hsa-miR-5692b	2.70751	1.60437	6.16165	1.85372e-08	1.41801e-07	8.74526
hsa-miR-4701-5p	-2.1328	3.98626	-6.16066	1.86194e-08	1.42001e-07	8.74092
hsa-miR-6778-3p	-2.21967	2.87802	-6.15584	1.90248e-08	1.44657e-07	8.71982
hsa-miR-4475	2.53125	1.50428	6.14744	1.97538e-08	1.4975e-07	8.683
hsa-miR-6511b-3p	-2.28992	4.51798	-6.14045	2.03805e-08	1.5404e-07	8.65241
hsa-miR-1303	-2.47413	2.34372	-6.13015	2.13408e-08	1.60341e-07	8.60733
hsa-miR-4777-3p	2.33926	1.30475	6.11241	2.30992e-08	1.72529e-07	8.5298
hsa-miR-3944-3p	-2.24639	3.30945	-6.10549	2.38241e-08	1.7742e-07	8.49955
hsa-miR-7702	-2.34061	2.14957	-6.09929	2.44914e-08	1.81854e-07	8.4725
hsa-miR-4695-3p	-2.29736	4.23993	-6.06008	2.91637e-08	2.15914e-07	8.30159
hsa-miR-8075	-2.38593	2.65064	-6.04442	3.12671e-08	2.30812e-07	8.23343
hsa-miR-588	2.44626	1.1993	6.02396	3.42401e-08	2.49844e-07	8.14455
hsa-miR-4632-3p	-2.1247	3.68592	-6.00115	3.78845e-08	2.74853e-07	8.04559
hsa-miR-4490	2.66759	1.87686	5.97195	4.31124e-08	3.10116e-07	7.91914
hsa-miR-6759-3p	-2.30341	4.13949	-5.9621	4.50309e-08	3.20779e-07	7.87656
hsa-miR-4789-3p	2.00943	0.75707	5.96174	4.51017e-08	3.20779e-07	7.87502
hsa-miR-6782-3p	-2.35523	3.15441	-5.93474	5.08126e-08	3.59379e-07	7.75843
hsa-miR-7846-3p	-2.24252	5.45165	-5.9037	5.82599e-08	4.0813e-07	7.62471
hsa-miR-654-5p	2.13673	3.82028	5.90335	5.83504e-08	4.0813e-07	7.62319
hsa-miR-103a-3p	2.76567	2.31556	5.89952	5.93419e-08	4.13922e-07	7.60672
hsa-miR-629-5p	2.33769	1.60535	5.89004	6.1869e-08	4.30364e-07	7.56596
hsa-miR-6890-5p	-2.27337	3.14896	-5.86791	6.81878e-08	4.73018e-07	7.47091
hsa-miR-1207-3p	-2.07513	1.65672	-5.86716	6.84132e-08	4.73285e-07	7.46768
hsa-miR-887-5p	-2.25741	3.42868	-5.85054	7.35883e-08	5.04947e-07	7.39642
hsa-miR-2682-3p	-2.22371	3.04677	-5.82504	8.22897e-08	5.63128e-07	7.28723
hsa-miR-5589-5p	-2.17579	2.61387	-5.78852	9.65356e-08	6.51808e-07	7.13126
hsa-miR-634	-2.14631	3.11674	-5.78738	9.70185e-08	6.53327e-07	7.12638
hsa-miR-6747-3p	-2.0527	3.65936	-5.78181	9.94051e-08	6.67622e-07	7.10265
hsa-miR-3944-5p	2.16161	2.79088	5.74502	1.16697e-07	7.75527e-07	6.94605
hsa-miR-6881-3p	-2.1653	1.88541	-5.73029	1.24419e-07	8.22529e-07	6.88349
hsa-miR-8485	-2.24696	4.49255	-5.72228	1.28829e-07	8.49467e-07	6.84949
hsa-miR-6776-5p	-2.21274	4.65548	-5.69966	1.42124e-07	9.32275e-07	6.75363
hsa-miR-4716-3p	-2.20416	3.163	-5.69385	1.45751e-07	9.48695e-07	6.72903
hsa-miR-6838-3p	2.13459	1.05693	5.69308	1.46236e-07	9.4941e-07	6.72579
hsa-miR-23a-5p	-2.139	3.98719	-5.69004	1.48178e-07	9.59555e-07	6.71292
hsa-miR-7106-5p	-2.05383	5.5797	-5.67067	1.61147e-07	1.03298e-06	6.63105
hsa-miR-4801	2.41218	1.97055	5.66742	1.63431e-07	1.04497e-06	6.61732
hsa-miR-586	2.52414	1.79505	5.65183	1.74827e-07	1.11222e-06	6.55155
hsa-miR-3934-5p	2.03487	4.36562	5.64153	1.82784e-07	1.15702e-06	6.50814
hsa-miR-99a-5p	2.50068	2.08721	5.63253	1.90027e-07	1.19987e-06	6.47023
hsa-miR-4744	2.32252	1.5031	5.62518	1.96148e-07	1.23237e-06	6.43931
hsa-miR-4317	2.11331	1.19379	5.61548	2.04531e-07	1.28186e-06	6.3985
hsa-miR-6802-3p	-2.12371	4.11128	-5.61006	2.09361e-07	1.3089e-06	6.37573
hsa-miR-574-5p	-2.23342	3.16848	-5.60096	2.1773e-07	1.35786e-06	6.33751
hsa-miR-587	2.01086	1.08259	5.59259	2.25722e-07	1.40424e-06	6.30237
hsa-miR-9500	-2.14524	2.69813	-5.59077	2.27498e-07	1.41183e-06	6.29472
hsa-miR-6796-5p	-2.24828	3.55148	-5.57592	2.42494e-07	1.50121e-06	6.23249
hsa-miR-1972	-2.04916	2.74514	-5.57499	2.43464e-07	1.50354e-06	6.2286
hsa-miR-22-3p	2.825	4.35228	5.57133	2.47327e-07	1.52368e-06	6.21325
hsa-miR-6857-3p	-2.08487	2.67079	-5.54863	2.72626e-07	1.6714e-06	6.11832
hsa-miR-4439	2.40595	3.4494	5.53479	2.89284e-07	1.76925e-06	6.06052
hsa-miR-542-5p	-2.13229	2.98845	-5.52283	3.0449e-07	1.85329e-06	6.0106
hsa-miR-6870-3p	-2.18946	3.34342	-5.51307	3.17464e-07	1.92762e-06	5.96995
hsa-miR-7155-5p	-2.09535	4.92384	-5.49013	3.50144e-07	2.11591e-06	5.87449
hsa-miR-668-3p	-2.11852	3.19548	-5.47674	3.70732e-07	2.22439e-06	5.81884
hsa-miR-183-3p	-2.28399	1.79629	-5.45105	4.1358e-07	2.46396e-06	5.71234
hsa-miR-4670-3p	2.27994	1.23689	5.43112	4.50143e-07	2.66299e-06	5.62986
hsa-miR-6851-3p	-2.00901	3.64483	-5.36435	5.97212e-07	3.47618e-06	5.35473
hsa-miR-4326	-2.13655	1.86772	-5.36315	6.00257e-07	3.4859e-06	5.34978
hsa-miR-548q	-2.05976	4.82066	-5.35953	6.09485e-07	3.52332e-06	5.33494
hsa-miR-5586-3p	2.14397	1.10773	5.34539	6.46953e-07	3.7314e-06	5.27691
hsa-miR-130a-3p	2.12195	1.35742	5.34186	6.56649e-07	3.75313e-06	5.26244
hsa-miR-6863	2.26554	1.64742	5.33839	6.6631e-07	3.79123e-06	5.24824
hsa-miR-548b-3p	2.21974	1.50068	5.25836	9.32343e-07	5.21124e-06	4.92164
hsa-miR-4729	2.04553	1.15285	5.2566	9.39235e-07	5.2382e-06	4.91448
hsa-miR-612	-2.07826	3.08552	-5.25585	9.42175e-07	5.24305e-06	4.91144
hsa-miR-4313	-2.03731	3.99407	-5.22119	1.08888e-06	6.01976e-06	4.77085
hsa-miR-4635	2.13636	3.81646	5.2158	1.11361e-06	6.11642e-06	4.74903
hsa-miR-4693-3p	2.22062	0.962854	5.20215	1.17877e-06	6.41857e-06	4.69381
hsa-miR-6503-3p	-2.01674	2.1102	-5.19342	1.22233e-06	6.64152e-06	4.65857
hsa-miR-4427	2.15559	1.25202	5.19162	1.23155e-06	6.66298e-06	4.65128
hsa-miR-424-3p	2.03114	1.33175	5.17974	1.29384e-06	6.94069e-06	4.60336
hsa-miR-6871-5p	-2.02035	3.64238	-5.17453	1.32213e-06	7.07744e-06	4.58237
hsa-miR-27b-3p	2.27402	2.33366	5.17352	1.32765e-06	7.092e-06	4.57832
hsa-miR-4531	2.08166	2.1871	5.09001	1.87496e-06	9.72829e-06	4.24338
hsa-miR-6758-5p	-2.08829	2.60002	-4.99122	2.81028e-06	1.41183e-05	3.85112
hsa-miR-6783-3p	-2.02913	2.4733	-4.97118	3.04924e-06	1.51386e-05	3.77208
hsa-miR-346	-2.01205	3.96206	-4.90714	3.95328e-06	1.9139e-05	3.52073
hsa-miR-3649	-2.07675	2.5528	-4.86442	4.69644e-06	2.23943e-05	3.3541
hsa-miR-4295	2.15017	1.78054	4.81177	5.80056e-06	2.67523e-05	3.14998
hsa-miR-3064-5p	2.0716	3.20232	4.69324	9.28973e-06	4.09784e-05	2.69528
hsa-miR-23a-3p	2.50808	4.45841	4.68945	9.4298e-06	4.15239e-05	2.68084
hsa-miR-4460	2.33578	1.95791	4.63695	1.15924e-05	5.00885e-05	2.48176
hsa-miR-107	2.14034	2.23296	4.46642	2.24682e-05	8.91949e-05	1.84485
hsa-miR-24-1-5p	2.0239	2.08799	4.43183	2.56522e-05	9.96188e-05	1.71751
hsa-miR-26a-5p	2.02272	2.17647	4.37286	3.21113e-05	0.000122448	1.50193

## Sheet: mirna.diff_GSE113486
id	logFC	AveExpr	t	P.Value	adj.P.Val	B
hsa-miR-5100	3.72915	13.4589	40.4249	1.0849e-158	1.38161e-155	352.2
hsa-miR-8073	2.10552	8.1387	38.6007	3.60867e-151	2.29782e-148	334.962
hsa-miR-4730	-2.6673	8.29596	-33.5465	2.18841e-129	7.96268e-127	285.012
hsa-miR-1290	4.99316	9.29178	31.8027	1.47353e-121	3.4119e-119	267.052
hsa-miR-614	2.67286	10.1724	28.5121	2.18093e-106	3.47176e-104	232.235
hsa-miR-4454	2.30751	11.1958	26.9543	4.78628e-99	6.41614e-97	215.382
hsa-miR-17-3p	3.83357	5.84596	26.721	6.126e-98	7.80146e-96	212.841
hsa-miR-6717-5p	2.56106	7.7877	25.3779	1.55821e-91	1.41741e-89	198.135
hsa-miR-1246	5.60317	7.43938	24.135	1.4514e-85	1.19249e-83	184.431
hsa-miR-3194-3p	4.28017	8.35362	24.0701	2.98276e-85	2.30215e-83	183.712
hsa-miR-6131	4.24119	10.8335	23.3585	8.0423e-82	5.68993e-80	175.836
hsa-miR-4718	3.56617	8.26975	23.3535	8.49893e-82	5.69652e-80	175.781
hsa-miR-2467-3p	3.29014	9.27315	22.5916	4.06706e-78	2.40902e-76	167.332
hsa-miR-4480	4.08522	6.23548	22.244	1.94415e-76	1.10039e-74	163.476
hsa-miR-4652-5p	4.37747	5.17372	21.8514	1.53599e-74	8.50473e-73	159.12
hsa-miR-4708-3p	2.91801	8.233	21.7981	2.77875e-74	1.50585e-72	158.529
hsa-miR-451a	4.52796	7.66827	21.6048	2.38904e-73	1.24182e-71	156.383
hsa-miR-320b	2.11233	6.13166	21.4496	1.34181e-72	6.8352e-71	154.663
hsa-miR-29b-3p	3.92018	4.86082	21.3249	5.37122e-72	2.68245e-70	153.28
hsa-miR-191-5p	4.33291	5.62353	21.1001	6.5402e-71	3.20344e-69	150.788
hsa-miR-4525	2.86206	11.1577	20.9032	5.83801e-70	2.80555e-68	148.606
hsa-miR-125a-3p	-4.60714	3.70739	-20.0489	7.63343e-66	3.18727e-64	139.156
hsa-miR-4727-3p	2.60357	6.14184	19.9819	1.60279e-65	6.58435e-64	138.417
hsa-miR-3184-5p	-3.46345	5.8448	-19.9303	2.83807e-65	1.14739e-63	137.847
hsa-miR-125b-1-3p	-4.1941	1.67604	-19.873	5.34912e-65	2.12878e-63	137.215
hsa-miR-4481	-4.43561	2.66388	-19.6663	5.26078e-64	2.03018e-62	134.937
hsa-miR-92a-2-5p	-2.38227	7.90364	-19.4197	8.01727e-63	3.00294e-61	132.221
hsa-miR-4648	-4.33353	3.02552	-19.1149	2.30689e-61	8.51543e-60	128.873
hsa-miR-4515	2.71487	6.76033	19.0286	5.96483e-61	2.17034e-59	127.926
hsa-miR-6788-3p	-3.41948	1.47455	-18.8691	3.44615e-60	1.21908e-58	126.178
hsa-miR-4658	3.07239	5.07166	18.5845	7.84304e-59	2.59431e-57	123.063
hsa-miR-4755-3p	3.93862	5.56939	18.5038	1.89868e-58	6.19992e-57	122.182
hsa-miR-575	-3.43981	5.30235	-18.4386	3.87591e-58	1.24961e-56	121.471
hsa-miR-936	-3.08341	1.34206	-18.3829	7.13544e-58	2.27175e-56	120.863
hsa-miR-4532	2.24213	13.1755	18.3551	9.6647e-58	3.03901e-56	120.56
hsa-miR-887-3p	-2.10246	6.32526	-18.256	2.85642e-57	8.87233e-56	119.48
hsa-miR-4771	3.57156	5.42445	18.1782	6.68622e-57	2.02736e-55	118.633
hsa-miR-6857-5p	-4.25857	3.12758	-17.8989	1.4048e-55	4.16049e-54	115.598
hsa-miR-4757-5p	3.61926	4.24651	17.8166	3.44109e-55	9.95962e-54	114.705
hsa-miR-6780a-3p	-2.80917	0.898112	-17.5697	5.02178e-54	1.43713e-52	112.034
hsa-miR-6883-5p	-2.63074	0.781113	-17.4585	1.67522e-53	4.74089e-52	110.834
hsa-miR-4663	3.64536	5.42126	17.334	6.43953e-53	1.7636e-51	109.492
hsa-miR-4448	2.57933	8.77556	17.3262	7.01047e-53	1.89954e-51	109.408
hsa-miR-6825-5p	-2.745	5.94596	-17.3169	7.74805e-53	2.07729e-51	109.308
hsa-miR-1203	-3.78231	4.29119	-17.0986	8.168e-52	2.12285e-50	106.961
hsa-miR-6133	-2.76604	0.826278	-17.0823	9.74246e-52	2.50647e-50	106.786
hsa-miR-320d	3.19288	4.52194	16.9779	2.99587e-51	7.63049e-50	105.667
hsa-miR-6501-5p	-3.49059	1.75679	-16.8373	1.35643e-50	3.38709e-49	104.162
hsa-miR-1587	-3.78786	3.04758	-16.718	4.87505e-50	1.20551e-48	102.888
hsa-miR-1307-3p	2.00993	7.80486	16.6355	1.17818e-49	2.88541e-48	102.009
hsa-miR-6751-5p	-3.4904	1.98602	-16.4634	7.40458e-49	1.76257e-47	100.178
hsa-miR-6127	-3.66849	2.64344	-16.4493	8.60647e-49	2.02969e-47	100.028
hsa-miR-769-3p	-3.33121	1.80471	-16.3393	2.7781e-48	6.43255e-47	98.8605
hsa-miR-320e	3.28118	4.15921	16.2476	7.36673e-48	1.67527e-46	97.8891
hsa-miR-7110-5p	-2.05281	6.71643	-15.8812	3.56362e-46	7.89264e-45	94.0259
hsa-miR-4740-5p	2.56646	6.25834	15.7839	9.937e-46	2.18186e-44	93.0046
hsa-miR-873-3p	-3.53504	2.59284	-15.7521	1.389e-45	3.02375e-44	92.6711
hsa-miR-30b-3p	-3.49285	2.18603	-15.745	1.49681e-45	3.23082e-44	92.5967
hsa-miR-3692-5p	-2.98003	1.38172	-15.5902	7.61061e-45	1.61535e-43	90.9773
hsa-miR-4789-5p	3.97256	4.3636	15.5214	1.56571e-44	3.26875e-43	90.259
hsa-miR-8071	-2.00072	6.39999	-15.4297	4.08412e-44	8.38892e-43	89.3043
hsa-miR-508-5p	-3.167	1.6461	-15.3048	1.50366e-43	3.03955e-42	88.0066
hsa-miR-4276	-3.65044	3.33801	-15.2138	3.879e-43	7.77938e-42	87.063
hsa-miR-3160-5p	3.46768	8.28636	15.0836	1.49945e-42	2.93776e-41	85.7169
hsa-miR-4710	2.1296	8.26259	14.9763	4.55647e-42	8.85903e-41	84.6105
hsa-miR-6882-3p	-3.11083	2.18994	-14.8286	2.09245e-41	4.00712e-40	83.093
hsa-miR-6772-3p	-2.71726	1.23332	-14.7807	3.42699e-41	6.51385e-40	82.6019
hsa-miR-128-1-5p	-2.1431	6.10933	-14.718	6.52663e-41	1.21338e-39	81.9607
hsa-miR-134-3p	-3.0728	1.99866	-14.5998	2.19491e-40	4.02189e-39	80.7535
hsa-miR-6762-3p	-2.84129	1.57603	-14.5657	3.11167e-40	5.66102e-39	80.4062
hsa-miR-3194-5p	-3.24256	3.56147	-14.473	8.02772e-40	1.4399e-38	79.4629
hsa-miR-6754-3p	-3.10535	2.37701	-14.4502	1.01323e-39	1.80366e-38	79.2312
hsa-miR-26b-3p	-2.83329	1.70838	-14.4495	1.01974e-39	1.80366e-38	79.2248
hsa-miR-6826-3p	-3.19192	2.5603	-14.4209	1.36566e-39	2.39886e-38	78.9341
hsa-miR-6794-3p	-3.02797	2.07394	-14.4072	1.56939e-39	2.73784e-38	78.7958
hsa-miR-4783-3p	2.09636	7.84555	14.2969	4.82173e-39	8.29794e-38	77.6788
hsa-miR-1273c	-2.87031	1.81368	-14.2014	1.27057e-38	2.15743e-37	76.7146
hsa-miR-1273h-5p	-2.91523	1.85574	-14.1845	1.50752e-38	2.54282e-37	76.5444
hsa-miR-6787-3p	-3.02125	2.25725	-14.0117	8.63671e-38	1.41921e-36	74.8076
hsa-miR-29b-1-5p	3.53383	3.27004	13.8639	3.81502e-37	6.18908e-36	73.3296
hsa-miR-5006-5p	-3.17362	2.86291	-13.8589	4.00891e-37	6.42182e-36	73.2803
hsa-miR-6761-3p	-3.05351	2.26106	-13.6886	2.20143e-36	3.5044e-35	71.586
hsa-miR-6740-3p	-2.90726	2.10502	-13.4924	1.54824e-35	2.44929e-34	69.6458
hsa-miR-3173-5p	-2.70707	1.66267	-13.4416	2.56157e-35	4.02736e-34	69.145
hsa-let-7b-3p	-2.5156	1.46692	-13.4013	3.81404e-35	5.95973e-34	68.7491
hsa-miR-3175	-3.09067	3.01655	-13.3972	3.96976e-35	6.16523e-34	68.7093
hsa-miR-642a-5p	-2.81593	2.05879	-13.3139	9.0285e-35	1.38528e-33	67.8921
hsa-miR-3713	-2.75705	1.49006	-13.2526	1.65107e-34	2.51812e-33	67.2918
hsa-miR-935	-2.77696	1.73947	-13.1903	3.04424e-34	4.61529e-33	66.6834
hsa-miR-124-3p	2.65421	4.11856	13.1474	4.63104e-34	6.97945e-33	66.2663
hsa-miR-4529-5p	3.09371	3.53151	13.1076	6.83876e-34	1.02461e-32	65.8786
hsa-miR-6736-5p	2.20363	4.81755	13.102	7.22479e-34	1.07611e-32	65.824
hsa-miR-6750-3p	-3.00891	2.88856	-13.0753	9.38238e-34	1.38936e-32	65.5642
hsa-miR-2277-5p	-2.73882	2.09322	-13.0533	1.16266e-33	1.71173e-32	65.351
hsa-miR-6873-3p	-2.34648	1.06818	-12.9402	3.49772e-33	5.03316e-32	64.2559
hsa-miR-519d-5p	2.50705	4.1433	12.8939	5.4826e-33	7.84505e-32	63.8091
hsa-miR-6759-5p	-3.01156	2.80432	-12.8655	7.21794e-33	1.02704e-31	63.5357
hsa-miR-6753-3p	-2.67445	1.78731	-12.858	7.76682e-33	1.099e-31	63.4628
hsa-miR-6779-3p	-2.87519	2.78284	-12.8458	8.73714e-33	1.22948e-31	63.3458
hsa-miR-7151-3p	-2.42544	1.37047	-12.8353	9.66902e-33	1.35313e-31	63.245
hsa-miR-6778-3p	-2.68648	1.83411	-12.7923	1.46674e-32	2.04048e-31	62.8308
hsa-miR-6883-3p	-2.58273	1.88592	-12.7917	1.47408e-32	2.04048e-31	62.8258
hsa-miR-4476	-2.08149	6.16401	-12.7562	2.07753e-32	2.84488e-31	62.4847
hsa-miR-4269	-2.80631	2.61883	-12.6748	4.55434e-32	6.13752e-31	61.7045
hsa-miR-4666a-5p	3.05916	2.78614	12.6501	5.77529e-32	7.74193e-31	61.4685
hsa-miR-3688-5p	3.13622	2.68718	12.6333	6.7845e-32	9.04718e-31	61.3084
hsa-miR-4633-3p	3.07707	4.99865	12.575	1.18682e-31	1.57439e-30	60.7526
hsa-miR-4478	-2.92865	3.42	-12.5521	1.47775e-31	1.95018e-30	60.5347
hsa-miR-6786-3p	-2.79755	3.22472	-12.5446	1.5875e-31	2.08302e-30	60.4635
hsa-miR-433-5p	-2.61628	1.51533	-12.5441	1.59477e-31	2.08302e-30	60.4589
hsa-miR-4444	2.36549	4.46427	12.5178	2.05178e-31	2.65274e-30	60.2085
hsa-miR-548ab	-2.08158	0.77398	-12.4387	4.36628e-31	5.53984e-30	59.458
hsa-miR-6509-3p	-2.18108	0.970965	-12.3513	1.00279e-30	1.25201e-29	58.6317
hsa-miR-6809-3p	-2.50562	2.04184	-12.3038	1.57315e-30	1.95454e-29	58.1843
hsa-miR-4635	2.19211	4.45985	12.2981	1.65991e-30	2.05233e-29	58.131
hsa-miR-6776-3p	-2.77869	2.41795	-12.2277	3.2309e-30	3.9563e-29	57.4692
hsa-miR-4434	3.0243	3.59329	12.2164	3.59673e-30	4.3832e-29	57.3627
hsa-miR-4748	-2.7198	2.36417	-12.172	5.46736e-30	6.63112e-29	56.9466
hsa-miR-5088-5p	-2.74374	2.94467	-12.1384	7.50056e-30	9.01128e-29	56.6325
hsa-miR-6894-3p	-2.88061	3.38281	-12.079	1.31055e-29	1.56712e-28	56.0781
hsa-miR-3191-5p	-2.55485	1.93655	-12.0607	1.55557e-29	1.85142e-28	55.9078
hsa-miR-4650-3p	2.73944	2.76991	12.0279	2.11643e-29	2.50723e-28	55.602
hsa-miR-3944-3p	-2.61529	2.34742	-11.941	4.76737e-29	5.62152e-28	54.7953
hsa-miR-6772-5p	-2.65836	3.31549	-11.8756	8.764e-29	1.02866e-27	54.1906
hsa-miR-23b-3p	2.7615	5.47966	11.8712	9.13122e-29	1.06684e-27	54.1498
hsa-miR-6738-3p	-2.35018	1.4444	-11.8671	9.48738e-29	1.09838e-27	54.1118
hsa-miR-6813-5p	-2.40057	4.83393	-11.7803	2.1226e-28	2.43525e-27	53.3121
hsa-miR-4740-3p	-2.58147	3.43868	-11.7157	3.85603e-28	4.40417e-27	52.7192
hsa-miR-542-5p	-2.54154	2.18341	-11.7062	4.21052e-28	4.78758e-27	52.6319
hsa-miR-4419a	-2.6559	3.56021	-11.7053	4.24671e-28	4.80727e-27	52.6234
hsa-miR-7110-3p	-2.69177	2.8588	-11.67	5.87788e-28	6.59514e-27	52.3006
hsa-miR-6782-3p	-2.64121	2.31437	-11.6611	6.38167e-28	7.129e-27	52.219
hsa-miR-4305	-2.00206	0.980225	-11.6515	6.97203e-28	7.72076e-27	52.1311
hsa-miR-602	-2.41491	4.67678	-11.6355	8.07815e-28	8.8305e-27	51.9849
hsa-miR-4724-3p	2.65475	2.94708	11.6288	8.59e-28	9.34989e-27	51.9239
hsa-miR-3184-3p	-2.69299	2.59989	-11.616	9.66236e-28	1.04723e-26	51.8071
hsa-miR-2278	-2.54294	1.83023	-11.5891	1.23644e-27	1.33441e-26	51.5622
hsa-miR-4490	2.84473	2.5961	11.5857	1.27577e-27	1.37105e-26	51.5312
hsa-miR-1199-3p	-2.61512	2.22545	-11.548	1.80225e-27	1.92064e-26	51.1881
hsa-miR-6748-3p	-2.54479	2.5106	-11.5255	2.21578e-27	2.3515e-26	50.9831
hsa-miR-4633-5p	2.51523	3.84629	11.4895	3.07829e-27	3.25328e-26	50.6567
hsa-miR-3177-5p	-2.57828	3.28679	-11.4786	3.40105e-27	3.57954e-26	50.5577
hsa-miR-6734-5p	-2.51013	2.29978	-11.4752	3.50592e-27	3.67473e-26	50.5275
hsa-miR-4475	2.70883	2.68218	11.4102	6.33878e-27	6.58975e-26	49.9396
hsa-miR-885-5p	-2.35198	1.93744	-11.3889	7.69299e-27	7.96506e-26	49.7474
hsa-miR-4435	-2.51706	4.83786	-11.3813	8.24867e-27	8.50581e-26	49.6782
hsa-miR-1293	-2.12707	1.17726	-11.3292	1.3226e-26	1.34746e-25	49.2095
hsa-miR-6073	2.91039	3.77791	11.3145	1.51076e-26	1.52695e-25	49.0775
hsa-miR-4265	-2.50626	2.69156	-11.3121	1.54446e-26	1.55484e-25	49.0556
hsa-miR-449b-3p	-2.45849	3.36482	-11.2302	3.23517e-26	3.23136e-25	48.3218
hsa-miR-6790-3p	-2.59173	3.85679	-11.2146	3.72376e-26	3.70485e-25	48.1822
hsa-miR-4717-3p	-2.62052	2.58522	-11.2114	3.83265e-26	3.79835e-25	48.1536
hsa-miR-7152-5p	-2.30939	1.58099	-11.205	4.06128e-26	4.00934e-25	48.0961
hsa-miR-6867-5p	-2.06898	0.990162	-11.1726	5.43223e-26	5.3215e-25	47.8074
hsa-miR-485-3p	-2.31914	1.83876	-11.1344	7.66051e-26	7.41875e-25	47.4663
hsa-miR-6855-5p	-2.34758	1.76865	-11.0934	1.10605e-25	1.06709e-24	47.1018
hsa-miR-5002-3p	-2.2732	1.52314	-11.022	2.09222e-25	1.99583e-24	46.4694
hsa-miR-4423-5p	2.87128	2.76754	11.0012	2.51863e-25	2.39364e-24	46.2853
hsa-miR-139-3p	-2.58453	3.27405	-10.895	6.46446e-25	6.07564e-24	45.3502
hsa-miR-6776-5p	-2.43528	3.94706	-10.8408	1.04455e-24	9.76295e-24	44.8742
hsa-miR-6890-3p	-2.46269	3.10696	-10.8217	1.23636e-24	1.14928e-23	44.707
hsa-miR-5010-3p	-2.21382	1.64068	-10.8123	1.34294e-24	1.24381e-23	44.625
hsa-miR-6770-3p	-2.38497	3.25654	-10.8085	1.38797e-24	1.28085e-23	44.5923
hsa-miR-1304-3p	-2.29382	1.80842	-10.7752	1.86164e-24	1.70561e-23	44.301
hsa-miR-8078	-2.41141	2.31058	-10.7702	1.94523e-24	1.77581e-23	44.2575
hsa-miR-6886-3p	-2.59276	3.42797	-10.757	2.18397e-24	1.98663e-23	44.1427
hsa-miR-642b-5p	-2.23695	1.57587	-10.7544	2.2349e-24	2.02572e-23	44.1198
hsa-miR-1825	-2.42963	3.07409	-10.6054	8.23104e-24	7.35595e-23	42.8269
hsa-miR-151a-5p	2.49715	2.03047	10.5997	8.65122e-24	7.70443e-23	42.7776
hsa-miR-564	-2.23554	4.13773	-10.595	9.01465e-24	8.00011e-23	42.7368
hsa-miR-574-5p	-2.54159	2.43541	-10.5781	1.04366e-23	9.1979e-23	42.5915
hsa-miR-4479	-2.35206	3.17333	-10.5698	1.12164e-23	9.85114e-23	42.5201
hsa-miR-6885-3p	-2.29578	3.2961	-10.5691	1.12909e-23	9.88242e-23	42.5135
hsa-miR-6851-5p	-2.06322	5.22612	-10.5653	1.16718e-23	1.01809e-22	42.4806
hsa-miR-3605-3p	-2.29405	2.3225	-10.564	1.18051e-23	1.0262e-22	42.4694
hsa-miR-520f-5p	2.15318	4.20399	10.561	1.21129e-23	1.04938e-22	42.4438
hsa-miR-6747-3p	-2.28234	3.20601	-10.4925	2.19408e-23	1.89435e-22	41.8548
hsa-miR-4685-3p	-2.36704	3.66472	-10.4824	2.39502e-23	2.06085e-22	41.768
hsa-miR-1303	-2.39501	2.00887	-10.404	4.70964e-23	4.01185e-22	41.0976
hsa-miR-6827-5p	-2.28736	3.67842	-10.3971	4.99922e-23	4.24434e-22	41.0385
hsa-miR-6867-3p	-2.25194	3.38624	-10.3644	6.62143e-23	5.58866e-22	40.7599
hsa-miR-8085	-2.40271	2.85087	-10.3643	6.62652e-23	5.58866e-22	40.7591
hsa-miR-1972	-2.28088	2.46857	-10.3461	7.74501e-23	6.51041e-22	40.6045
hsa-miR-6875-3p	-2.31768	3.24856	-10.2908	1.24339e-22	1.03494e-21	40.1354
hsa-miR-2392	-2.10549	4.62706	-10.2133	2.40856e-22	1.95994e-21	39.4801
hsa-miR-6860	-2.19357	4.18915	-10.1489	4.16278e-22	3.37663e-21	38.938
hsa-miR-4439	2.20657	4.25179	10.1133	5.62965e-22	4.55197e-21	38.6389
hsa-miR-6792-3p	-2.30532	3.76138	-10.1102	5.77507e-22	4.65478e-21	38.6136
hsa-miR-4290	-2.29349	2.58012	-10.0953	6.55277e-22	5.26495e-21	38.4884
hsa-miR-3649	-2.13294	1.59535	-10.0876	6.99125e-22	5.59959e-21	38.4243
hsa-miR-6741-3p	-2.33573	3.51887	-10.0791	7.51075e-22	5.99683e-21	38.3533
hsa-miR-6784-3p	-2.29784	3.17033	-10.0779	7.58854e-22	6.04001e-21	38.3431
hsa-miR-6893-3p	-2.27905	3.253	-10.0528	9.3795e-22	7.44224e-21	38.1331
hsa-miR-183-3p	-2.10893	1.19288	-10.019	1.24681e-21	9.83167e-21	37.8512
hsa-miR-4460	2.55311	2.71169	9.97838	1.75285e-21	1.3737e-20	37.5137
hsa-miR-6830-3p	-2.24409	1.91614	-9.97312	1.83185e-21	1.4312e-20	37.4701
hsa-miR-5692b	2.55615	2.37664	9.96114	2.02525e-21	1.57266e-20	37.3706
hsa-miR-6810-5p	-2.27184	3.15531	-9.94967	2.22943e-21	1.72594e-20	37.2755
hsa-miR-6889-3p	-2.23551	2.88708	-9.92	2.85706e-21	2.19847e-20	37.0298
hsa-miR-6878-3p	-2.05476	1.38046	-9.91871	2.88786e-21	2.21547e-20	37.0192
hsa-miR-4795-3p	2.52599	2.90299	9.91572	2.9611e-21	2.26484e-20	36.9944
hsa-miR-612	-2.13353	2.32455	-9.89051	3.65408e-21	2.78651e-20	36.7861
hsa-miR-6796-5p	-2.31306	2.96022	-9.88151	3.93888e-21	2.99472e-20	36.7118
hsa-miR-503-3p	-2.04519	1.65848	-9.87665	4.10143e-21	3.10903e-20	36.6718
hsa-miR-6810-3p	-2.11554	3.26036	-9.85811	4.78587e-21	3.60639e-20	36.5189
hsa-miR-4777-3p	2.37216	2.11205	9.82591	6.25397e-21	4.69878e-20	36.254
hsa-miR-765	-2.27231	2.36936	-9.7898	8.43725e-21	6.32049e-20	35.9575
hsa-miR-6783-3p	-2.11544	1.68693	-9.78557	8.73814e-21	6.5267e-20	35.9228
hsa-miR-9500	-2.1737	2.02014	-9.73295	1.34978e-20	1.0023e-19	35.4922
hsa-miR-548q	-2.16639	4.23272	-9.7037	1.71774e-20	1.27183e-19	35.2536
hsa-miR-3121-5p	2.43271	2.08203	9.6978	1.80314e-20	1.33119e-19	35.2055
hsa-miR-6891-3p	-2.19153	3.29577	-9.68935	1.93306e-20	1.42298e-19	35.1367
hsa-miR-1236-5p	-2.46157	3.74061	-9.6657	2.34772e-20	1.71829e-19	34.9443
hsa-miR-6804-3p	-2.02342	4.2348	-9.65903	2.47982e-20	1.80977e-19	34.8901
hsa-miR-6868-3p	-2.07411	1.76548	-9.64879	2.69729e-20	1.96285e-19	34.8069
hsa-miR-1909-5p	-2.19155	2.71289	-9.6462	2.75514e-20	1.99925e-19	34.7859
hsa-miR-197-3p	-2.09209	3.74003	-9.63822	2.94147e-20	2.12839e-19	34.7211
hsa-miR-4732-3p	-2.01502	1.65838	-9.59516	4.18416e-20	2.99356e-19	34.3723
hsa-miR-6884-3p	-2.19267	3.47407	-9.59068	4.34025e-20	3.09653e-19	34.336
hsa-miR-4700-3p	-2.12467	3.24534	-9.58422	4.57539e-20	3.25517e-19	34.2838
hsa-miR-6742-3p	-2.12139	1.70625	-9.57175	5.06528e-20	3.59367e-19	34.1831
hsa-miR-4801	2.40506	2.77525	9.56507	5.34898e-20	3.7844e-19	34.1292
hsa-miR-4313	-2.20231	3.27299	-9.54589	6.2539e-20	4.41238e-19	33.9745
hsa-miR-151b	2.34772	2.21867	9.48311	1.04169e-19	7.269e-19	33.4696
hsa-miR-6773-3p	-2.03167	1.71187	-9.4592	1.26431e-19	8.79833e-19	33.2779
hsa-miR-6731-5p	-2.00608	4.27322	-9.40105	2.0223e-19	1.39967e-18	32.8132
hsa-miR-3663-5p	-2.05835	3.41073	-9.40025	2.03537e-19	1.4049e-18	32.8068
hsa-miR-7160-5p	-2.14678	3.43189	-9.37947	2.40627e-19	1.65642e-18	32.6412
hsa-miR-103a-3p	2.47308	3.13305	9.35713	2.87973e-19	1.977e-18	32.4635
hsa-miR-1182	-2.03479	1.91315	-9.31676	3.98136e-19	2.71137e-18	32.1431
hsa-miR-6827-3p	-2.02823	2.13825	-9.2373	7.5111e-19	5.0477e-18	31.5152
hsa-miR-326	-2.17557	2.985	-9.22051	8.58531e-19	5.73932e-18	31.383
hsa-miR-615-3p	-2.06774	2.33707	-9.19961	1.01372e-18	6.74137e-18	31.2187
hsa-miR-133b	-2.03428	2.76497	-9.18381	1.14912e-18	7.62192e-18	31.0947
hsa-miR-6734-3p	-2.06316	2.81836	-9.15938	1.39468e-18	9.20273e-18	30.9032
hsa-miR-6846-3p	-2.06573	2.63494	-9.1478	1.52852e-18	1.00598e-17	30.8126
hsa-miR-6759-3p	-2.01286	3.75211	-9.14371	1.57889e-18	1.03114e-17	30.7806
hsa-miR-6820-3p	-2.06052	2.84533	-9.14032	1.62171e-18	1.05639e-17	30.7541
hsa-miR-4722-3p	-2.15177	3.10428	-9.11359	2.00309e-18	1.29819e-17	30.5453
hsa-miR-6871-5p	-2.10834	3.16813	-9.05505	3.17611e-18	2.03767e-17	30.0896
hsa-miR-22-3p	2.36077	5.0244	9.04747	3.37092e-18	2.15722e-17	30.0307
hsa-miR-6511a-3p	-2.08609	3.6792	-8.98657	5.43174e-18	3.40755e-17	29.5591
hsa-miR-3180-5p	-2.02052	3.46575	-8.95161	7.13591e-18	4.4438e-17	29.2894
hsa-miR-140-3p	2.07497	1.99968	8.77543	2.79072e-17	1.69237e-16	27.942
hsa-miR-548b-3p	2.1978	2.25633	8.55005	1.55305e-16	9.05175e-16	26.2468
hsa-miR-6864-3p	2.08261	2.82391	8.54711	1.58792e-16	9.23386e-16	26.2249
hsa-miR-887-5p	-2.01334	2.82822	-8.46178	3.01568e-16	1.72994e-15	25.5918
hsa-miR-24-1-5p	2.07154	3.23643	8.23343	1.64003e-15	8.92555e-15	23.921
hsa-miR-99a-5p	2.07409	2.66863	8.1207	3.73689e-15	1.96244e-14	23.109
hsa-miR-107	2.04925	3.27584	8.0999	4.3462e-15	2.26376e-14	22.96
hsa-miR-518d-3p	2.11347	2.90273	8.0701	5.39367e-15	2.78655e-14	22.7472
hsa-miR-4420	2.05738	3.14798	7.67095	9.18097e-14	4.29063e-13	19.9553

## Sheet: mirna.diff_GSE113740
id	logFC	AveExpr	t	P.Value	adj.P.Val	B
hsa-miR-4730	-2.63402	8.32962	-12.9872	4.77776e-15	4.57643e-12	23.9993
hsa-miR-8073	2.29773	7.78429	11.0733	4.59112e-13	2.76232e-10	19.6575
hsa-miR-614	3.00868	9.87417	10.8654	7.74855e-13	2.79723e-10	19.1557
hsa-miR-29b-3p	5.1897	4.23029	10.7614	1.00911e-12	3.03573e-10	18.9021
hsa-miR-5100	3.52117	13.2585	10.2425	3.84512e-12	9.91492e-10	17.6154
hsa-miR-4757-5p	4.71157	3.87344	10.1813	4.5129e-12	1.01822e-09	17.4611
hsa-miR-6857-5p	-5.6662	2.6157	-9.6149	2.03268e-11	3.66899e-09	16.0081
hsa-miR-17-3p	3.514	5.58333	8.91968	1.36475e-10	1.75955e-08	14.1633
hsa-miR-6780a-3p	-3.51908	0.974926	-8.42291	5.52424e-10	6.64751e-08	12.8051
hsa-miR-8059	2.21407	9.93113	8.35173	6.7665e-10	7.18444e-08	12.6078
hsa-miR-4480	4.69399	5.64201	8.25431	8.94014e-10	8.06848e-08	12.3369
hsa-miR-6788-3p	-3.84832	1.13812	-8.21354	1.0049e-09	8.63733e-08	12.2231
hsa-miR-6717-5p	2.1851	7.64074	8.15282	1.19648e-09	9.81655e-08	12.0533
hsa-miR-3184-5p	-3.37737	5.98389	-8.07731	1.4873e-09	1.16721e-07	11.8415
hsa-miR-124-3p	4.03977	3.54592	7.89925	2.49096e-09	1.79847e-07	11.3393
hsa-miR-4718	3.58951	7.83445	7.86233	2.77329e-09	1.9253e-07	11.2347
hsa-miR-6131	4.20042	10.8401	7.65793	5.03887e-09	2.70839e-07	10.6529
hsa-miR-4700-5p	4.65169	2.94781	7.65371	5.10167e-09	2.70839e-07	10.6409
hsa-miR-1290	4.68039	9.0426	7.61712	5.68011e-09	2.8867e-07	10.5362
hsa-miR-1307-3p	2.27837	7.34836	7.61251	5.75741e-09	2.8867e-07	10.523
hsa-miR-4652-5p	4.73327	4.01221	7.59365	6.0855e-09	2.93318e-07	10.469
hsa-miR-7110-5p	-2.23086	6.77093	-7.57984	6.33762e-09	2.93318e-07	10.4294
hsa-miR-4515	2.98017	6.25078	7.5558	6.80217e-09	3.06948e-07	10.3605
hsa-miR-3194-3p	3.69783	7.86804	7.51632	7.64094e-09	3.36388e-07	10.2471
hsa-miR-2467-3p	3.49248	8.90189	7.05068	3.04568e-08	1.1951e-06	8.89871
hsa-miR-191-5p	4.97345	5.32836	6.91674	4.54992e-08	1.71096e-06	8.5072
hsa-miR-1203	-4.27543	4.24058	-6.87332	5.18376e-08	1.90953e-06	8.37998
hsa-miR-342-5p	2.41619	5.91673	6.85729	5.43968e-08	1.96372e-06	8.33297
hsa-miR-4532	2.26899	13.0054	6.79318	6.59706e-08	2.33484e-06	8.1448
hsa-miR-6751-5p	-4.09367	1.78408	-6.72867	8.013e-08	2.78144e-06	7.95514
hsa-miR-4708-3p	2.67831	7.86305	6.71383	8.37988e-08	2.8539e-06	7.91147
hsa-miR-4648	-5.00321	3.16138	-6.65882	9.8941e-08	3.30719e-06	7.74945
hsa-miR-575	-3.7873	5.01015	-6.54929	1.37802e-07	4.44166e-06	7.42631
hsa-miR-29b-1-5p	4.68851	2.72756	6.50002	1.59993e-07	5.06643e-06	7.28069
hsa-miR-4771	3.3544	4.93868	6.4851	1.67396e-07	5.20948e-06	7.23657
hsa-miR-4439	3.53315	3.95232	6.46427	1.78311e-07	5.45509e-06	7.17497
hsa-miR-135a-3p	-2.0128	6.36137	-6.42882	1.9856e-07	5.97335e-06	7.07007
hsa-miR-6127	-4.06728	1.99817	-6.34664	2.54861e-07	7.53185e-06	6.82665
hsa-miR-128-1-5p	-2.07486	6.04158	-6.34171	2.58712e-07	7.53185e-06	6.81203
hsa-miR-519e-5p	2.61227	3.84064	6.32522	2.72013e-07	7.7934e-06	6.76314
hsa-miR-6825-5p	-2.79428	5.92859	-6.25355	3.38294e-07	9.54094e-06	6.55054
hsa-miR-4789-5p	5.2713	3.77692	6.23793	3.54767e-07	9.78898e-06	6.50418
hsa-miR-6750-3p	-3.9959	2.12488	-6.21858	3.763e-07	9.98856e-06	6.44674
hsa-miR-4633-3p	4.92108	4.34879	6.15984	4.50061e-07	1.17629e-05	6.27226
hsa-miR-1246	4.85102	7.64894	6.11482	5.16282e-07	1.31252e-05	6.13846
hsa-miR-4525	3.07132	10.6607	6.09039	5.56221e-07	1.39442e-05	6.06585
hsa-miR-4454	2.21321	11.094	6.04686	6.3523e-07	1.53145e-05	5.93641
hsa-miR-4276	-4.31437	3.26383	-6.03819	6.52262e-07	1.54912e-05	5.91063
hsa-miR-125a-3p	-4.50312	3.85306	-6.02109	6.87216e-07	1.61094e-05	5.85977
hsa-miR-887-3p	-2.39195	6.26546	-6.00341	7.25333e-07	1.6785e-05	5.80717
hsa-miR-4635	3.68441	3.77663	5.97256	7.97007e-07	1.82101e-05	5.71536
hsa-miR-4727-3p	3.2334	5.30985	5.96327	8.19934e-07	1.84998e-05	5.68773
hsa-miR-6736-5p	3.03346	4.18466	5.94647	8.63111e-07	1.90021e-05	5.63774
hsa-miR-3160-5p	4.35398	8.06313	5.91174	9.5974e-07	2.0623e-05	5.53437
hsa-miR-4755-3p	4.12462	5.07624	5.86057	1.12221e-06	2.32825e-05	5.38206
hsa-miR-519d-5p	3.51271	3.78587	5.69878	1.84041e-06	3.65048e-05	4.90046
hsa-miR-4658	2.8957	4.50514	5.62819	2.28385e-06	4.38548e-05	4.69041
hsa-miR-3175	-3.78072	2.53631	-5.61585	2.37173e-06	4.50629e-05	4.65368
hsa-miR-6759-5p	-3.60128	2.36263	-5.56778	2.74726e-06	5.16542e-05	4.5107
hsa-miR-6779-3p	-3.51448	2.54584	-5.56341	2.78422e-06	5.18095e-05	4.49771
hsa-miR-4717-3p	-3.60839	1.82321	-5.55331	2.87164e-06	5.28824e-05	4.46764
hsa-miR-4448	2.82685	8.2597	5.44806	3.96164e-06	7.07996e-05	4.1548
hsa-miR-4666a-5p	3.95667	1.85637	5.39789	4.61804e-06	8.01497e-05	4.00581
hsa-miR-6894-3p	-4.0828	2.88013	-5.39211	4.70034e-06	8.08011e-05	3.98865
hsa-miR-4489	2.17052	4.60352	5.30085	6.21118e-06	0.000103807	3.71793
hsa-miR-4710	2.50237	7.6939	5.28288	6.56147e-06	0.000107668	3.66466
hsa-miR-4724-3p	3.97852	2.23126	5.2351	7.59132e-06	0.000122342	3.52313
hsa-miR-6776-3p	-3.3397	2.06688	-5.18061	8.96334e-06	0.000143176	3.36191
hsa-miR-4444	2.30669	4.21787	5.16387	9.43248e-06	0.000146773	3.31242
hsa-miR-92a-2-5p	-2.89815	8.10535	-5.14877	9.87648e-06	0.000151077	3.2678
hsa-miR-4269	-2.981	2.12928	-5.13091	1.04287e-05	0.000158183	3.21503
hsa-miR-6754-3p	-2.77727	2.44576	-5.09837	1.15149e-05	0.000173185	3.11896
hsa-miR-4650-3p	3.35355	2.19715	5.09465	1.1646e-05	0.000173185	3.10798
hsa-let-7b-3p	-2.60159	1.26156	-5.06872	1.2602e-05	0.000184931	3.0315
hsa-miR-1972	-3.24287	1.77647	-5.06141	1.28856e-05	0.000187568	3.00993
hsa-miR-320e	3.13459	3.9326	5.0475	1.34422e-05	0.000194106	2.96894
hsa-miR-6133	-2.6438	0.667218	-5.04344	1.36094e-05	0.000194961	2.95696
hsa-miR-1825	-3.43913	2.53512	-5.01435	1.48674e-05	0.000209654	2.8713
hsa-miR-5002-3p	-2.69204	1.33597	-4.99929	1.55635e-05	0.000217768	2.82697
hsa-miR-3194-5p	-3.44467	3.19173	-4.99521	1.57577e-05	0.00021879	2.81495
hsa-miR-1587	-3.56388	3.06817	-4.91111	2.03393e-05	0.000273974	2.56781
hsa-miR-6772-3p	-2.73991	1.08487	-4.84245	2.50405e-05	0.000325294	2.36661
hsa-miR-602	-2.85222	4.39755	-4.83996	2.52306e-05	0.000325294	2.35929
hsa-miR-125b-1-3p	-3.86282	1.97824	-4.82312	2.65487e-05	0.000337881	2.31004
hsa-miR-3121-5p	3.76147	1.65952	4.82272	2.65812e-05	0.000337881	2.30886
hsa-miR-4663	3.14014	4.96339	4.81079	2.75574e-05	0.00034784	2.27398
hsa-miR-451a	4.46681	7.41581	4.80438	2.80967e-05	0.000352185	2.25524
hsa-miR-3127-5p	-2.23619	0.433007	-4.76673	3.14815e-05	0.000389207	2.14528
hsa-miR-4265	-2.97404	2.51939	-4.7118	3.71548e-05	0.000450097	1.98518
hsa-miR-6786-3p	-3.0506	3.297	-4.65729	4.37825e-05	0.000523361	1.82669
hsa-miR-3166	3.29005	0.836956	4.64722	4.51279e-05	0.000535894	1.79748
hsa-miR-30b-3p	-3.17063	2.01462	-4.62433	4.83424e-05	0.00056661	1.73107
hsa-miR-936	-2.79734	1.44005	-4.60091	5.18653e-05	0.00060398	1.66321
hsa-miR-6813-5p	-2.16922	4.88306	-4.59553	5.27089e-05	0.00060987	1.64765
hsa-miR-3173-5p	-2.61933	1.9571	-4.58268	5.47818e-05	0.00062583	1.61044
hsa-miR-4312	-2.68188	2.27949	-4.53128	6.39036e-05	0.000720912	1.46196
hsa-miR-4475	3.66434	2.04808	4.5237	6.53699e-05	0.000732691	1.4401
hsa-miR-642a-5p	-2.88164	2.13889	-4.52171	6.57595e-05	0.000732691	1.43437
hsa-miR-6772-5p	-2.77739	3.1577	-4.50238	6.96741e-05	0.000770407	1.37866
hsa-miR-6748-3p	-3.05915	2.15043	-4.50083	6.99982e-05	0.000770407	1.37418
hsa-miR-4420	3.63922	2.7851	4.48757	7.28271e-05	0.000796684	1.33602
hsa-miR-3177-5p	-2.23151	3.44161	-4.46492	7.79233e-05	0.000842225	1.27088
hsa-miR-6827-3p	-2.46838	1.84022	-4.43826	8.4374e-05	0.000901154	1.19432
hsa-miR-1273g-5p	2.9173	3.29729	4.40725	9.25409e-05	0.000965756	1.10541
hsa-miR-873-3p	-3.33453	2.54085	-4.39471	9.60581e-05	0.000996465	1.06952
hsa-miR-4529-5p	3.17974	2.84305	4.38993	9.7434e-05	0.00100364	1.05584
hsa-miR-6826-3p	-3.00365	2.43229	-4.38561	9.8693e-05	0.00100645	1.04349
hsa-miR-6760-5p	2.05996	4.82078	4.30142	0.000126701	0.00126351	0.803381
hsa-miR-6882-3p	-2.68593	2.07659	-4.2877	0.000131953	0.0013008	0.764372
hsa-miR-598-5p	3.15728	2.55408	4.28164	0.000134338	0.0013008	0.747169
hsa-miR-2277-5p	-2.6978	2.09906	-4.28112	0.000134544	0.0013008	0.745699
hsa-miR-6883-3p	-2.98868	1.84901	-4.28057	0.000134764	0.0013008	0.744128
hsa-miR-4436b-3p	2.81494	1.6805	4.27501	0.000137	0.00131535	0.728329
hsa-miR-4801	3.51795	2.09214	4.26147	0.000142593	0.0013618	0.68992
hsa-miR-4479	-2.56049	3.18727	-4.25268	0.00014634	0.00137575	0.665018
hsa-miR-4481	-3.28439	2.55401	-4.24747	0.000148612	0.00138987	0.650236
hsa-miR-6839-5p	2.94471	4.00631	4.22477	0.000158904	0.00147088	0.585984
hsa-miR-4434	3.19885	3.08292	4.15257	0.000196504	0.00180046	0.382371
hsa-miR-6787-3p	-2.77579	2.49595	-4.14671	0.000199915	0.0018133	0.365885
hsa-miR-6878-3p	-2.50417	0.641889	-4.14411	0.000201445	0.00181804	0.35858
hsa-miR-5587-5p	3.36897	1.11154	4.13956	0.000204153	0.00183332	0.345789
hsa-miR-4740-5p	2.55874	5.80703	4.13191	0.000208785	0.00186563	0.324302
hsa-miR-3156-5p	2.03492	4.7839	4.12265	0.000214528	0.00188596	0.298314
hsa-miR-6836-5p	-2.66542	2.93172	-4.12191	0.000214994	0.00188596	0.296236
hsa-miR-4423-5p	3.98793	2.4296	4.1083	0.000223733	0.00195091	0.258089
hsa-miR-6810-3p	-2.33873	3.1149	-4.10061	0.000228827	0.00196682	0.236538
hsa-miR-6747-3p	-2.66259	3.01759	-4.07355	0.000247666	0.00211866	0.160829
hsa-miR-4795-3p	3.08327	2.04573	4.07177	0.000248957	0.00211966	0.155857
hsa-miR-2682-5p	2.53951	0.559224	4.06661	0.000252734	0.00214171	0.141451
hsa-miR-6761-3p	-3.0354	2.42963	-4.0352	0.00027698	0.00232534	0.0538507
hsa-miR-6771-3p	-2.44111	2.05776	-4.01821	0.000291016	0.00243187	0.0065994
hsa-miR-326	-2.87149	2.56401	-3.994	0.000312236	0.00258526	-0.0606434
hsa-miR-449b-3p	-2.47019	3.12851	-3.97745	0.000327607	0.00270014	-0.106536
hsa-miR-4740-3p	-2.68622	3.19356	-3.95648	0.000348137	0.00284339	-0.164564
hsa-miR-6762-3p	-2.35613	1.03944	-3.94754	0.000357267	0.00290471	-0.189267
hsa-miR-548q	-2.57022	3.8273	-3.946	0.000358864	0.00290471	-0.193524
hsa-miR-4653-5p	2.40716	0.682616	3.93712	0.000368207	0.00296702	-0.218046
hsa-miR-4783-3p	2.20413	7.50121	3.93319	0.000372419	0.00298319	-0.228899
hsa-miR-4748	-2.51236	2.3796	-3.93217	0.000373518	0.00298319	-0.23171
hsa-miR-769-3p	-2.71734	1.87158	-3.90588	0.000402978	0.00319024	-0.30411
hsa-miR-134-3p	-2.55609	2.34849	-3.87428	0.000441413	0.00346446	-0.390932
hsa-miR-3688-5p	3.37389	2.11217	3.87424	0.000441454	0.00346446	-0.391022
hsa-miR-4506	-2.40519	1.16266	-3.86345	0.000455376	0.00354647	-0.420599
hsa-miR-1199-3p	-3.00549	2.00767	-3.83689	0.000491485	0.00380743	-0.493261
hsa-miR-99a-5p	2.79993	2.42833	3.81542	0.000522696	0.00403191	-0.551856
hsa-miR-6081	-2.40449	1.76325	-3.81129	0.000528921	0.00406257	-0.56312
hsa-miR-6820-3p	-2.64736	2.30039	-3.80403	0.00054003	0.00413031	-0.582892
hsa-miR-4514	2.92059	1.12853	3.80132	0.000544226	0.00414484	-0.590254
hsa-miR-3605-3p	-2.46484	1.79845	-3.79427	0.000555319	0.00421156	-0.609444
hsa-miR-6741-3p	-2.51169	3.43226	-3.77111	0.000593298	0.00448076	-0.672337
hsa-miR-6893-3p	-2.40117	3.25823	-3.7619	0.000609104	0.00458097	-0.697324
hsa-miR-6792-3p	-2.72961	3.43798	-3.75774	0.000616365	0.00461634	-0.708583
hsa-miR-372-5p	2.67293	0.937765	3.75279	0.000625122	0.00466258	-0.721986
hsa-miR-1287-5p	2.34932	0.0739264	3.74931	0.000631346	0.00468963	-0.731398
hsa-miR-4451	2.31812	0.549549	3.74447	0.000640116	0.00473528	-0.744502
hsa-miR-1273h-5p	-2.44543	1.61468	-3.73517	0.000657289	0.00484247	-0.769644
hsa-miR-4313	-2.65842	2.80444	-3.71933	0.00068757	0.00502455	-0.812405
hsa-miR-6511a-3p	-2.56123	3.28009	-3.70917	0.000707692	0.00513006	-0.839783
hsa-miR-6742-3p	-2.35984	1.53216	-3.70541	0.000715292	0.00516441	-0.849918
hsa-miR-6885-3p	-2.20868	3.31024	-3.69093	0.000745267	0.00533147	-0.888864
hsa-miR-6851-5p	-2.26494	5.07694	-3.69001	0.000747213	0.00533147	-0.891337
hsa-miR-26b-3p	-2.26769	1.44091	-3.67985	0.000769025	0.00542222	-0.918624
hsa-miR-4490	2.87203	2.1876	3.66953	0.000791821	0.00556123	-0.946321
hsa-miR-4732-3p	-2.22278	1.13248	-3.62495	0.000897985	0.00623409	-1.06552
hsa-miR-489-5p	2.77445	0.956534	3.62356	0.000901499	0.0062345	-1.06922
hsa-miR-8085	-2.62067	2.49399	-3.62151	0.00090673	0.00624675	-1.0747
hsa-miR-6814-3p	-2.51917	1.61007	-3.60976	0.000937199	0.00638356	-1.10598
hsa-miR-320d	2.36326	4.43852	3.60418	0.000952022	0.00646015	-1.12083
hsa-miR-6891-3p	-2.48065	2.8626	-3.57791	0.00102488	0.00685153	-1.19059
hsa-miR-1182	-2.2161	1.832	-3.57333	0.00103811	0.00691435	-1.20272
hsa-miR-4317	2.27565	1.12116	3.57124	0.00104421	0.00692938	-1.20825
hsa-miR-7843-5p	-2.07447	1.36731	-3.56739	0.00105552	0.00695225	-1.21844
hsa-miR-1231	-2.24835	5.72915	-3.56691	0.00105695	0.00695225	-1.21972
hsa-miR-202-5p	2.80496	1.53359	3.56362	0.00106673	0.00695481	-1.22843
hsa-miR-495-5p	2.85741	3.81606	3.56343	0.0010673	0.00695481	-1.22894
hsa-miR-2278	-2.55196	1.1529	-3.55667	0.00108767	0.00706206	-1.2468
hsa-miR-4478	-2.49716	3.51588	-3.55088	0.00110543	0.00715164	-1.26211
hsa-miR-5006-5p	-2.72133	2.62707	-3.54155	0.00113462	0.0072624	-1.28673
hsa-miR-6861-3p	-2.28346	3.76091	-3.52193	0.00119847	0.00761704	-1.33843
hsa-miR-5690	2.58234	1.34673	3.51908	0.00120803	0.0076452	-1.34593
hsa-miR-542-5p	-2.35858	2.1225	-3.51767	0.00121279	0.0076452	-1.34964
hsa-miR-3663-5p	-2.19129	2.8093	-3.51641	0.00121707	0.0076452	-1.35296
hsa-miR-4722-3p	-2.43811	2.98041	-3.50224	0.00126603	0.00787992	-1.39018
hsa-miR-7110-3p	-2.33937	2.9797	-3.49983	0.00127454	0.00790566	-1.39651
hsa-miR-877-3p	-2.35185	3.57118	-3.48701	0.00132078	0.00816441	-1.43012
hsa-miR-31-5p	2.58619	1.88834	3.48499	0.00132822	0.00818237	-1.43542
hsa-miR-5704	2.83107	1.06904	3.48303	0.00133545	0.00819897	-1.44054
hsa-miR-143-3p	2.66238	1.29218	3.46855	0.00139019	0.00850607	-1.47841
hsa-miR-3622a-3p	-2.48659	2.7435	-3.44666	0.00147705	0.00894656	-1.53551
hsa-miR-6867-3p	-2.20367	3.51053	-3.44243	0.00149441	0.00900438	-1.54651
hsa-miR-3180-5p	-2.35666	3.24221	-3.44191	0.00149657	0.00900438	-1.54788
hsa-miR-6794-3p	-2.25288	2.76456	-3.44	0.00150449	0.00902193	-1.55284
hsa-miR-6778-3p	-2.20644	2.40222	-3.42977	0.00154758	0.00918874	-1.57943
hsa-miR-6740-3p	-2.60278	2.00801	-3.41618	0.00160666	0.00947722	-1.61469
hsa-miR-4290	-2.48325	2.7916	-3.40495	0.00165715	0.00974319	-1.6438
hsa-miR-4694-5p	2.48087	2.29794	3.39695	0.00169401	0.00992759	-1.66449
hsa-miR-1273c	-2.53489	1.37641	-3.39407	0.00170747	0.00997407	-1.67193
hsa-miR-4507	-2.21037	4.89112	-3.38206	0.00176475	0.0101445	-1.70295
hsa-miR-508-5p	-2.7115	1.0911	-3.37484	0.00180005	0.0103039	-1.72156
hsa-miR-8060	2.10508	3.54698	3.37407	0.00180389	0.0103039	-1.72356
hsa-miR-6890-3p	-2.09306	3.38742	-3.36488	0.00184987	0.0105	-1.74721
hsa-miR-3977	2.49305	3.18572	3.34703	0.0019425	0.0109913	-1.79309
hsa-miR-6884-3p	-2.30916	3.36436	-3.31362	0.0021279	0.0119653	-1.87862
hsa-miR-564	-2.2714	4.0382	-3.3104	0.00214663	0.0120331	-1.88683
hsa-miR-574-5p	-2.35365	2.18099	-3.28241	0.00231628	0.0129439	-1.95811
hsa-miR-935	-2.309	2.04212	-3.26791	0.00240911	0.0133798	-1.99491
hsa-miR-1229-3p	-2.08974	4.0779	-3.26553	0.00242465	0.0134136	-2.00092
hsa-miR-6790-3p	-2.36885	4.04263	-3.2611	0.0024539	0.013459	-2.01215
hsa-miR-5707	2.5955	1.28889	3.26009	0.00246064	0.013459	-2.01471
hsa-miR-2681-5p	2.6213	1.5983	3.25859	0.00247065	0.0134729	-2.01851
hsa-miR-3191-5p	-2.14122	1.48538	-3.24782	0.0025436	0.0137665	-2.04574
hsa-miR-6860	-2.4817	3.77497	-3.24609	0.00255548	0.0137691	-2.0501
hsa-miR-6809-3p	-2.36428	2.086	-3.22861	0.00267889	0.0143287	-2.09419
hsa-miR-6782-3p	-2.46081	2.29195	-3.22802	0.00268317	0.0143287	-2.09569
hsa-miR-574-3p	-2.12143	3.84779	-3.21978	0.00274336	0.0145213	-2.11642
hsa-miR-548ah-3p	2.17956	0.900444	3.21683	0.00276523	0.0145943	-2.12384
hsa-miR-5189-3p	-2.41969	2.93837	-3.21248	0.00279775	0.0147187	-2.13476
hsa-miR-6876-5p	-2.06696	1.92506	-3.2115	0.00280511	0.0147187	-2.13722
hsa-miR-5591-3p	2.49911	0.990899	3.20443	0.00285895	0.0148715	-2.15497
hsa-miR-6775-3p	-2.16676	2.1273	-3.20093	0.00288593	0.0149687	-2.16374
hsa-miR-9500	-2.13938	1.49828	-3.18135	0.00304143	0.0156851	-2.21273
hsa-miR-4524b-5p	2.50624	1.00482	3.17394	0.00310237	0.0159538	-2.23123
hsa-miR-6073	2.95075	2.91144	3.16602	0.00316877	0.0162489	-2.25098
hsa-miR-6846-3p	-2.26142	2.41119	-3.15434	0.00326913	0.0166689	-2.28005
hsa-miR-139-3p	-2.05688	3.60943	-3.15109	0.00329766	0.016767	-2.28815
hsa-miR-3152-5p	2.14553	2.80863	3.14577	0.00334472	0.0169585	-2.30135
hsa-miR-329-3p	2.43825	0.832066	3.141	0.00338751	0.0170585	-2.31319
hsa-miR-6501-3p	2.00413	3.24185	3.13054	0.00348312	0.0174156	-2.33911
hsa-miR-197-3p	-2.26754	3.69464	-3.12078	0.00357462	0.0177258	-2.36325
hsa-miR-505-3p	2.14622	0.776423	3.10563	0.00372123	0.0182713	-2.40065
hsa-miR-6734-5p	-2.17462	1.83745	-3.09064	0.00387196	0.018737	-2.43757
hsa-miR-101-3p	2.41467	1.10622	3.08298	0.00395111	0.0190689	-2.45637
hsa-miR-6736-3p	-2.58225	2.03807	-3.08197	0.00396171	0.019069	-2.45886
hsa-miR-548ar-5p	2.35592	1.2158	3.07305	0.00405606	0.0194448	-2.48073
hsa-miR-4632-3p	-2.34464	3.00212	-3.07139	0.00407382	0.0194448	-2.48479
hsa-miR-377-3p	2.28367	0.744487	3.07006	0.00408816	0.0194448	-2.48805
hsa-miR-4753-5p	2.34824	1.0809	3.06955	0.00409364	0.0194448	-2.48929
hsa-miR-4531	2.5007	2.17194	3.06854	0.00410456	0.0194455	-2.49177
hsa-miR-379-3p	2.54587	0.641732	3.06639	0.00412797	0.0194701	-2.49705
hsa-miR-6863	2.47831	1.95929	3.06576	0.00413476	0.0194701	-2.49857
hsa-miR-4263	2.09364	0.443704	3.05767	0.00422379	0.0196493	-2.51835
hsa-miR-6759-3p	-2.25467	3.3266	-3.05327	0.00427302	0.0198129	-2.52911
hsa-miR-1304-3p	-2.27287	1.23304	-3.05257	0.00428091	0.0198129	-2.53082
hsa-miR-140-3p	2.20326	1.50629	3.01741	0.00469459	0.021472	-2.61635
hsa-miR-3944-3p	-2.17524	2.64624	-2.99568	0.00496878	0.0221996	-2.66891
hsa-miR-6886-3p	-2.21958	3.84932	-2.994	0.0049907	0.0222425	-2.67299
hsa-miR-7849-3p	2.22912	1.13621	2.98581	0.00509824	0.0226102	-2.69272
hsa-miR-5088-5p	-2.09847	2.65978	-2.97937	0.00518454	0.0228246	-2.70824
hsa-miR-6889-3p	-2.00784	3.12119	-2.96356	0.00540192	0.0236089	-2.74621
hsa-miR-520f-5p	2.19328	3.22733	2.96117	0.00543563	0.0236988	-2.75196
hsa-miR-7114-3p	-2.09358	3.22826	-2.94987	0.00559719	0.0242276	-2.77902
hsa-miR-7155-3p	-2.09983	1.88406	-2.94761	0.00563003	0.0243115	-2.78442
hsa-miR-2682-3p	-2.08102	2.29515	-2.93561	0.0058076	0.0249588	-2.81309
hsa-miR-8056	2.51697	1.22274	2.93369	0.0058365	0.0250235	-2.81767
hsa-miR-5586-3p	2.36396	1.07039	2.91895	0.0060627	0.0256608	-2.85275
hsa-miR-515-3p	2.18735	1.48748	2.91409	0.00613915	0.0258302	-2.8643
hsa-miR-2114-3p	2.33877	1.33741	2.91027	0.00619982	0.0260248	-2.87337
hsa-miR-4717-5p	2.0379	1.14288	2.87755	0.00674326	0.0278526	-2.95075
hsa-miR-4633-5p	2.14664	2.63614	2.87647	0.00676187	0.0278657	-2.95329
hsa-miR-4711-3p	2.34044	2.05694	2.87449	0.00679617	0.0278797	-2.95794
hsa-miR-32-5p	2.11251	1.16329	2.87097	0.00685763	0.0280046	-2.96622
hsa-miR-200a-3p	2.14515	0.891928	2.86082	0.00703796	0.0284659	-2.99009
hsa-miR-32-3p	2.07559	0.910965	2.85718	0.00710367	0.0286208	-2.99864
hsa-miR-662	2.22773	1.39281	2.85107	0.00721523	0.0289411	-3.01296
hsa-miR-6734-3p	-2.01058	2.76656	-2.84834	0.00726572	0.0290146	-3.01937
hsa-miR-3184-3p	-2.24953	2.48305	-2.84366	0.00735269	0.0291684	-3.0303
hsa-miR-30a-3p	2.0252	1.72216	2.82649	0.00768086	0.0300205	-3.07039
hsa-miR-3064-5p	2.47884	2.99265	2.82634	0.00768391	0.0300205	-3.07075
hsa-miR-1537-3p	2.12353	0.968969	2.82321	0.00774518	0.0300945	-3.07804
hsa-miR-1305	2.26022	0.895454	2.81004	0.00800807	0.030747	-3.10866
hsa-miR-6784-3p	-2.02019	3.1088	-2.79656	0.00828597	0.0311587	-3.13993
hsa-miR-6789-3p	-2.07383	3.128	-2.79113	0.00840039	0.0313932	-3.15249
hsa-miR-503-5p	2.16952	1.01565	2.78639	0.00850146	0.0316554	-3.16344
hsa-miR-519a-3p	2.07259	0.725717	2.77992	0.00864107	0.0318834	-3.17835
hsa-miR-6797-3p	-2.00668	3.53156	-2.75101	0.00929232	0.0338158	-3.24481
hsa-miR-28-5p	2.05904	2.29308	2.73499	0.00967268	0.0349184	-3.28145
hsa-miR-8485	-2.13339	3.88964	-2.72796	0.00984406	0.0354242	-3.29748
hsa-miR-202-3p	2.26244	1.48718	2.71668	0.0101248	0.0359751	-3.32314
hsa-miR-556-3p	2.10242	0.7128	2.70642	0.0103867	0.0366173	-3.34642
hsa-miR-4715-3p	2.17022	1.29204	2.70382	0.010454	0.0367826	-3.35231
hsa-miR-151b	2.04217	1.55369	2.70137	0.010518	0.0369185	-3.35787
hsa-miR-518f-3p	2.02299	0.691855	2.69356	0.010724	0.0374407	-3.37554
hsa-miR-634	-2.00608	2.127	-2.67546	0.0112156	0.0389312	-3.41634
hsa-miR-6864-3p	2.20607	1.51892	2.65363	0.0118365	0.0406949	-3.46531
hsa-miR-224-5p	2.18206	1.31831	2.64659	0.0120433	0.0411052	-3.48105
hsa-miR-106a-3p	2.3227	1.764	2.59797	0.0135659	0.0451779	-3.58898
hsa-miR-24-1-5p	2.27786	2.79671	2.58155	0.0141189	0.0467609	-3.62513
hsa-miR-103a-3p	2.34422	3.25571	2.55097	0.0152044	0.0494484	-3.69202
hsa-miR-647	2.14094	1.38757	2.53878	0.015658	0.0498496	-3.71854
