# Supplementary material for: Identification of a dysregulated CircRNA-associated gene signature for predicting prognosis, immune landscape, and drug candidates in bladder cancer
Source: Front Oncol. 2022 Oct 10;12:1018285. doi: 10.3389/fonc.2022.1018285 (PMC9589509; doi:10.3389/fonc.2022.1018285)
Supplement: Supplementary File S1 — Clinical, histopathological and survival information of TCGA_BLCA and multiple GEO datasets. [file DataSheet_1.zip › Supplementary File S4.XLSX]

## Sheet: mrna.diff_GSE13507
id	logFC	AveExpr	t	P.Value	adj.P.Val	B
MOXD1	-1.98604	8.5277	-14.1694	3.05069e-33	7.4202e-29	64.7043
C4orf31	-1.81516	8.16409	-13.7866	5.64279e-32	6.86248e-28	61.8426
MFAP4	-3.09535	10.4139	-13.7115	9.99676e-32	7.15042e-28	61.2816
FAM107A	-2.24175	8.69723	-13.6901	1.17591e-31	7.15042e-28	61.1223
SRPX	-2.66159	9.20629	-13.4764	5.97174e-31	2.90501e-27	59.5282
ABCA8	-1.97079	8.76647	-13.3968	1.09259e-30	4.42918e-27	58.9355
LPPR4	-1.41826	7.7362	-12.9726	2.71725e-29	9.44167e-26	55.7825
LAMC3	-1.78523	9.92983	-12.8499	6.86017e-29	2.08575e-25	54.8738
CFD	-2.38835	11.8108	-12.7469	1.49227e-28	4.03295e-25	54.1112
FGF9	-1.61076	8.04537	-12.7307	1.68589e-28	4.1006e-25	53.9915
DKFZP586H2123	-1.37399	9.18436	-12.4658	1.23664e-27	2.50657e-24	52.0361
FOXF1	-1.99004	9.08763	-12.4062	1.93412e-27	3.61873e-24	51.5972
PDGFRA	-1.86274	8.93421	-12.1342	1.48172e-26	2.40266e-23	49.5992
COL16A1	-2.17212	10.0084	-12.0879	2.09419e-26	3.18356e-23	49.2597
OLFM1	-1.29423	8.2348	-12.0713	2.37074e-26	3.39197e-23	49.1379
FLJ21986	-1.99076	9.05683	-11.9345	6.56712e-26	8.40695e-23	48.1381
TCF21	-1.60974	8.45159	-11.8982	8.60185e-26	1.04611e-22	47.8733
FCER1A	-1.25672	7.87246	-11.868	1.07714e-25	1.24758e-22	47.6526
TMEM119	-1.99014	9.47149	-11.802	1.75891e-25	1.78258e-22	47.1714
DCN	-2.23968	10.8027	-11.7821	2.03794e-25	1.98276e-22	47.0269
OLFML3	-1.41722	8.87047	-11.7241	3.13485e-25	2.88657e-22	46.6043
PRAC	-2.46558	8.36545	-11.7211	3.20426e-25	2.88657e-22	46.5828
SPON1	-2.36462	9.56923	-11.6153	7.01216e-25	6.09132e-22	45.8143
ADAMTS8	-1.7597	8.96697	-11.5868	8.65794e-25	7.01957e-22	45.6075
LOC221091	-1.0676	7.98421	-11.5576	1.07402e-24	8.42691e-22	45.396
SCARA5	-1.51518	8.37323	-11.5519	1.11989e-24	8.51225e-22	45.355
VIPR2	-1.02994	7.67152	-11.5009	1.63272e-24	1.20342e-21	44.985
MYH11	-3.20846	11.7355	-11.4614	2.18364e-24	1.56214e-21	44.6997
GLT8D2	-1.23883	8.21317	-11.2713	8.83638e-24	6.14078e-21	43.3282
DPT	-1.58553	8.23115	-11.2443	1.0767e-23	7.07801e-21	43.1343
ASPA	-1.01199	7.94104	-11.1862	1.64896e-23	1.05546e-20	42.7161
FGL2	-1.61774	8.58113	-11.1492	2.16054e-23	1.31377e-20	42.451
COLEC12	-1.32641	8.06759	-11.0724	3.78822e-23	2.10888e-20	41.9001
DIXDC1	-1.62148	8.39678	-11.0714	3.81493e-23	2.10888e-20	41.8932
FLJ22655	-1.57499	8.10582	-11.053	4.36434e-23	2.30769e-20	41.7612
CDH11	-1.808	9.04374	-11.0448	4.63162e-23	2.39691e-20	41.7029
C2orf32	-1.49854	8.91556	-11.0416	4.74102e-23	2.40241e-20	41.68
SMOC2	-2.18956	8.85601	-11.0327	5.05942e-23	2.51143e-20	41.6162
PAPPA	-1.03719	8.05803	-11.0079	6.0616e-23	2.89495e-20	41.4389
PDGFC	-1.12634	8.39117	-10.9813	7.3589e-23	3.44213e-20	41.2486
MRGPRF	-2.22786	8.85518	-10.9692	8.03775e-23	3.68872e-20	41.1621
OLFML1	-1.0628	8.17845	-10.9598	8.6063e-23	3.80602e-20	41.095
ITM2A	-1.50898	8.6214	-10.9527	9.06173e-23	3.93587e-20	41.0444
PDGFD	-1.25637	8.57615	-10.9336	1.04134e-22	4.44358e-20	40.908
SPARCL1	-2.37529	10.5958	-10.9238	1.11805e-22	4.68867e-20	40.8383
SLC9A9	-1.13025	8.50426	-10.9194	1.15439e-22	4.75903e-20	40.8069
C21orf63	-1.40068	9.36276	-10.9154	1.18849e-22	4.81793e-20	40.7784
ABI3BP	-1.59359	8.48732	-10.8984	1.34482e-22	5.3623e-20	40.6572
PLAC9	-2.00277	8.81248	-10.867	1.68907e-22	6.62634e-20	40.4336
AMICA1	-1.59402	9.35416	-10.836	2.11407e-22	8.03446e-20	40.2134
TCEAL2	-1.99307	8.37323	-10.8206	2.36392e-22	8.71178e-20	40.1038
CRISPLD2	-1.66731	10.6457	-10.7038	5.50358e-22	1.91234e-19	39.2749
COX7A1	-1.88937	9.73228	-10.6695	7.05222e-22	2.34974e-19	39.0317
SDPR	-1.7872	8.54313	-10.6538	7.89686e-22	2.59561e-19	38.9207
ALDH1A1	-2.06096	8.78521	-10.6186	1.01762e-21	3.25678e-19	38.672
FLNC	-2.97442	10.3601	-10.551	1.65613e-21	5.099e-19	38.1943
GHR	-1.27881	8.10817	-10.4934	2.50423e-21	7.51981e-19	37.7888
HSPB6	-2.35772	8.43755	-10.4804	2.7498e-21	8.1565e-19	37.6971
CLEC3B	-1.44067	8.48723	-10.4484	3.4583e-21	1.01345e-18	37.4722
ACTG2	-2.99976	12.0808	-10.4234	4.13713e-21	1.19794e-18	37.2965
CCND2	-1.97947	10.0723	-10.408	4.61773e-21	1.32138e-18	37.1887
EMILIN1	-1.49593	8.60598	-10.4013	4.84304e-21	1.36973e-18	37.142
ADAMTS1	-1.68969	10.0135	-10.3584	6.58393e-21	1.77934e-18	36.8408
BMP5	-1.06142	7.88229	-10.3552	6.73422e-21	1.79996e-18	36.8187
GNG11	-1.46842	10.0809	-10.3381	7.60924e-21	2.01173e-18	36.6989
GPR124	-1.31017	8.9972	-10.3234	8.45484e-21	2.21126e-18	36.5956
ACTA2	-2.03148	13.0172	-10.2697	1.23963e-20	3.14077e-18	36.2203
STXBP6	-1.03692	7.72845	-10.2598	1.33047e-20	3.30214e-18	36.151
PI16	-1.539	8.06353	-10.255	1.37624e-20	3.38124e-18	36.1178
JAM3	-1.77304	9.74102	-10.2502	1.42422e-20	3.46414e-18	36.0842
RERG	-1.16893	7.83864	-10.155	2.80207e-20	6.60828e-18	35.4207
SLIT2	-1.4925	8.36003	-10.1549	2.80394e-20	6.60828e-18	35.42
LUM	-2.43088	10.5403	-10.1538	2.82556e-20	6.60828e-18	35.4125
SEPP1	-1.89967	9.7977	-10.1151	3.71765e-20	8.53061e-18	35.1435
CLIP3	-1.80573	9.99037	-10.1106	3.83668e-20	8.72146e-18	35.1126
BIN1	-1.84524	9.79653	-10.1017	4.08816e-20	9.20707e-18	35.0503
CYBRD1	-1.77123	9.43016	-10.0899	4.44344e-20	9.73674e-18	34.9686
CNN1	-2.96029	8.87141	-10.0486	5.95029e-20	1.29222e-17	34.6824
TMOD1	-1.64003	8.07501	-10.046	6.05848e-20	1.30408e-17	34.6647
ITGA8	-1.622	9.39056	-9.96653	1.06157e-19	2.1698e-17	34.1149
FHL1	-2.32757	9.22556	-9.95448	1.15564e-19	2.34239e-17	34.0316
HSD17B6	-1.52186	7.96143	-9.86449	2.17534e-19	4.1662e-17	33.4116
AXIN2	-1.28669	9.38391	-9.84651	2.46767e-19	4.6528e-17	33.288
RASL12	-1.7818	9.17243	-9.83405	2.69291e-19	4.99998e-17	33.2024
ESM1	1.65904	8.93605	9.82305	2.90865e-19	5.35963e-17	33.1269
ENPP2	-1.42948	9.02315	-9.80832	3.22454e-19	5.89703e-17	33.0258
MAMDC2	-1.6791	8.55774	-9.79828	3.45931e-19	6.25462e-17	32.9569
SERPINF1	-1.42228	9.67683	-9.79778	3.4715e-19	6.25462e-17	32.9535
IRF8	-1.26999	8.84624	-9.79362	3.57408e-19	6.39208e-17	32.925
GATM	-1.52037	8.64502	-9.79032	3.65761e-19	6.49372e-17	32.9023
EDNRA	-1.36433	8.94362	-9.77342	4.11625e-19	7.25504e-17	32.7865
PLA2G4C	-1.42222	9.03183	-9.76683	4.31044e-19	7.54265e-17	32.7414
CYP27A1	-1.39871	9.53934	-9.74211	5.12292e-19	8.90034e-17	32.5721
LTBP4	-1.45468	10.63	-9.73304	5.45768e-19	9.4147e-17	32.5101
IQGAP3	1.73737	9.8776	9.7024	6.75803e-19	1.14948e-16	32.3006
CXCL12	-1.32269	8.02487	-9.69482	7.1246e-19	1.19512e-16	32.2489
EGR2	-1.65844	8.33777	-9.64148	1.03277e-18	1.70884e-16	31.8851
ACOX2	-1.54202	8.39631	-9.6261	1.14935e-18	1.87737e-16	31.7802
NR2F1	-1.41919	9.7325	-9.62601	1.15005e-18	1.87737e-16	31.7796
ZEB2	-1.46125	8.73591	-9.62001	1.19898e-18	1.94419e-16	31.7388
MTP18	1.02139	10.3291	9.61488	1.24244e-18	2.00131e-16	31.7039
DKFZP564O0823	-1.8936	10.221	-9.59842	1.39293e-18	2.22896e-16	31.5919
PELI2	-1.25983	8.60344	-9.58945	1.48235e-18	2.35655e-16	31.5309
TSHZ3	-1.40402	8.97762	-9.57936	1.58976e-18	2.49469e-16	31.4624
TGFBR2	-1.24829	10.1047	-9.55465	1.88679e-18	2.88632e-16	31.2946
TAGLN	-1.98554	12.078	-9.55334	1.90389e-18	2.89427e-16	31.2857
RNASE4	-1.20742	8.84301	-9.54185	2.06169e-18	3.10669e-16	31.2077
SGCE	-1.63009	9.13648	-9.54132	2.06917e-18	3.10669e-16	31.2042
CD48	-1.13672	8.13672	-9.52673	2.28911e-18	3.41583e-16	31.1052
GYPC	-1.29905	8.7843	-9.50775	2.61022e-18	3.8246e-16	30.9766
TSC22D1	-1.09704	10.5044	-9.48396	3.07651e-18	4.48083e-16	30.8155
ZNF521	-1.15849	8.6149	-9.47327	3.31212e-18	4.79528e-16	30.7432
PALLD	-1.95038	10.9245	-9.4719	3.34346e-18	4.81201e-16	30.734
GNG7	-1.18718	8.36086	-9.43963	4.17706e-18	5.839e-16	30.5159
PDLIM3	-2.11714	8.82875	-9.43773	4.23213e-18	5.88218e-16	30.5031
RGL1	-1.09793	10.3721	-9.42478	4.62706e-18	6.39454e-16	30.4157
PGM5	-2.40528	9.08677	-9.42098	4.74985e-18	6.52715e-16	30.3901
ANTXR2	-1.66747	9.7941	-9.41452	4.96579e-18	6.78555e-16	30.3465
C2orf40	-2.01459	8.09519	-9.4086	5.17232e-18	7.02828e-16	30.3066
FNBP1	-1.2821	11.4093	-9.4044	5.32379e-18	7.19392e-16	30.2783
LHFP	-1.40937	9.22253	-9.39228	5.78689e-18	7.73377e-16	30.1966
PAM	-1.25195	9.88219	-9.3805	6.27499e-18	8.29493e-16	30.1173
ROR2	-1.4604	8.50521	-9.37538	6.49976e-18	8.49966e-16	30.0828
C1S	-1.56474	9.38491	-9.36924	6.77979e-18	8.72512e-16	30.0415
PTGS1	-2.35369	9.26508	-9.36438	7.01014e-18	8.97409e-16	30.0088
EBI2	-1.27751	8.09375	-9.36245	7.10354e-18	9.04605e-16	29.9958
HLA-DPA1	-1.83196	11.045	-9.32831	8.97866e-18	1.10857e-15	29.7663
NBEA	-1.24642	8.22412	-9.28854	1.17909e-17	1.41276e-15	29.4995
MGC24103	-1.66182	8.79368	-9.27678	1.27794e-17	1.51626e-15	29.4206
STON1	-1.48113	8.25209	-9.25895	1.44355e-17	1.70444e-15	29.3013
AEBP1	-1.8002	10.2022	-9.24899	1.54526e-17	1.80698e-15	29.2346
CYP1B1	-1.71322	8.5472	-9.21685	1.92439e-17	2.21834e-15	29.0197
MEG3	-1.4433	8.50586	-9.20954	2.02278e-17	2.30986e-15	28.9709
GATA5	-1.09794	7.62094	-9.19897	2.17389e-17	2.45286e-15	28.9003
APCDD1	-1.27317	9.92721	-9.19194	2.28056e-17	2.55622e-15	28.8534
FASN	1.07591	11.6329	9.16885	2.66884e-17	2.9373e-15	28.6994
DOCK2	-1.24657	8.48598	-9.16269	2.78307e-17	3.04922e-15	28.6584
GSN	-1.11321	9.05574	-9.14658	3.10536e-17	3.34211e-15	28.5511
SELM	-1.74877	10.3807	-9.14271	3.18804e-17	3.41597e-15	28.5254
MYLK	-2.09061	8.63517	-9.13746	3.30377e-17	3.52446e-15	28.4905
CRYAB	-2.09608	9.23625	-9.13281	3.40988e-17	3.60603e-15	28.4595
KCNMB1	-1.98156	8.58742	-9.13095	3.45328e-17	3.63611e-15	28.4471
CDC20	1.96058	10.6733	9.10581	4.09583e-17	4.25739e-15	28.28
SORBS2	-1.18594	8.49715	-9.10137	4.22112e-17	4.36137e-15	28.2505
ALDH2	-1.50575	9.60778	-9.101	4.23172e-17	4.36137e-15	28.2481
DPYSL2	-1.3759	11.1164	-9.09532	4.398e-17	4.51361e-15	28.2103
VIM	-1.69039	11.7308	-9.09394	4.43924e-17	4.53679e-15	28.2012
SORBS1	-1.9118	9.47381	-9.05142	5.92083e-17	5.87806e-15	27.9192
TNC	-1.60896	8.75634	-9.04063	6.36924e-17	6.257e-15	27.8478
PDE4D	-1.0771	8.15101	-9.03406	6.65846e-17	6.50416e-15	27.8043
GPR177	-1.0331	9.02908	-9.03138	6.78029e-17	6.59668e-15	27.7865
EMP3	-1.51756	9.72806	-9.02871	6.90354e-17	6.68983e-15	27.7689
KIAA1644	-1.08758	7.85943	-9.0017	8.28538e-17	7.96543e-15	27.5903
COL6A1	-1.72074	11.0375	-8.99736	8.53126e-17	8.15277e-15	27.5616
ATP1A2	-1.85547	8.28215	-8.99277	8.79976e-17	8.26945e-15	27.5313
FZD7	-1.01008	7.9975	-8.97845	9.69219e-17	8.99783e-15	27.4367
ETV4	1.22586	8.9814	8.97348	1.00222e-16	9.2688e-15	27.404
KIAA0367	-2.23996	8.47976	-8.95838	1.10956e-16	1.01078e-14	27.3044
PMP22	-1.6507	9.67168	-8.95173	1.16031e-16	1.05307e-14	27.2606
COL6A2	-1.50762	9.34207	-8.94759	1.19308e-16	1.07879e-14	27.2333
C7	-1.8906	8.20637	-8.928	1.36121e-16	1.22625e-14	27.1043
CALD1	-2.09391	10.7277	-8.90702	1.56727e-16	1.4015e-14	26.9663
HIG2	1.14386	10.0791	8.90172	1.62406e-16	1.44696e-14	26.9315
PRICKLE2	-1.26652	9.8772	-8.90017	1.64109e-16	1.45679e-14	26.9213
IGJ	-2.37123	9.36051	-8.88758	1.78576e-16	1.57374e-14	26.8386
PTGIS	-1.85623	8.65724	-8.88448	1.82331e-16	1.60102e-14	26.8182
LMOD1	-1.66298	8.28391	-8.86985	2.01115e-16	1.73466e-14	26.7222
CD2	-1.22805	8.71626	-8.85987	2.15031e-16	1.83516e-14	26.6567
BOC	-1.22757	8.36049	-8.85746	2.18535e-16	1.85854e-14	26.6409
MSRB3	-1.6435	8.25074	-8.84873	2.31691e-16	1.96356e-14	26.5837
RGS1	-1.98597	9.19739	-8.84783	2.33093e-16	1.9649e-14	26.5778
ALOX5AP	-1.47877	10.0234	-8.84759	2.33465e-16	1.9649e-14	26.5762
IL7R	-1.19157	8.627	-8.83446	2.54911e-16	2.12336e-14	26.4902
DDR2	-1.14585	8.70102	-8.83304	2.57334e-16	2.13622e-14	26.481
SPARC	-1.35899	10.8276	-8.82491	2.71726e-16	2.2404e-14	26.4277
GAS6	-1.38543	9.97519	-8.81084	2.98524e-16	2.44478e-14	26.3357
A2M	-1.47755	12.5285	-8.79825	3.24696e-16	2.63253e-14	26.2534
KLF9	-1.58012	10.0929	-8.77813	3.71367e-16	2.99098e-14	26.122
TGFB3	-1.48596	9.17627	-8.76962	3.93046e-16	3.14052e-14	26.0665
DES	-2.68644	8.67525	-8.76631	4.01833e-16	3.18365e-14	26.0449
TTK	1.47475	8.95954	8.75905	4.21728e-16	3.31964e-14	25.9976
ISL1	-1.77295	8.30373	-8.7483	4.53037e-16	3.52052e-14	25.9275
DKK3	-1.1455	9.93569	-8.73154	5.06512e-16	3.91108e-14	25.8183
LOC730456	-1.13296	8.34045	-8.72988	5.12147e-16	3.94207e-14	25.8075
PAFAH1B3	1.08639	10.1151	8.72091	5.43637e-16	4.14511e-14	25.7491
HLA-DQA1	-1.77428	9.84654	-8.71716	5.57351e-16	4.22319e-14	25.7247
COL1A2	-1.67373	11.3637	-8.70625	5.99254e-16	4.5266e-14	25.6538
RGS2	-1.88901	9.43251	-8.69245	6.56791e-16	4.9306e-14	25.5641
DMN	-2.13922	9.167	-8.6908	6.64031e-16	4.9696e-14	25.5534
TIMP2	-1.37832	9.93764	-8.68657	6.82923e-16	5.09532e-14	25.526
STOM	-1.09078	11.0071	-8.68441	6.92773e-16	5.15301e-14	25.5119
PRKCB1	-1.07775	8.27694	-8.68075	7.09811e-16	5.24764e-14	25.4882
C10orf56	-1.18412	9.34335	-8.67151	7.54658e-16	5.56229e-14	25.4282
SH3GL2	-1.79422	8.595	-8.66378	7.94348e-16	5.80208e-14	25.3781
ARHGAP9	-1.02981	8.6182	-8.65576	8.37729e-16	6.08242e-14	25.3261
SYNPO2	-1.29267	8.23316	-8.65063	8.66676e-16	6.27386e-14	25.2928
ANKRD25	-1.3448	10.0403	-8.63981	9.31066e-16	6.71998e-14	25.2227
WFDC1	-1.32967	9.47316	-8.60171	1.19778e-15	8.5436e-14	24.9763
CENTB1	-1.1555	8.4706	-8.58899	1.30267e-15	9.21073e-14	24.8942
PCP4	-2.44869	8.96396	-8.58802	1.31105e-15	9.24308e-14	24.8879
C6orf189	-1.1084	9.20013	-8.56086	1.56821e-15	1.08982e-13	24.7127
HOOK1	1.07455	10.1749	8.55781	1.60012e-15	1.10567e-13	24.693
PDK4	-1.66904	9.10802	-8.54974	1.68739e-15	1.15939e-13	24.6411
FXYD6	-1.60008	8.10211	-8.54796	1.70734e-15	1.1698e-13	24.6296
TPM2	-1.70777	12.0211	-8.53189	1.89777e-15	1.28937e-13	24.5262
JAZF1	-1.21286	8.39793	-8.52334	2.00763e-15	1.35608e-13	24.4711
C17orf53	1.00434	8.96856	8.52295	2.01269e-15	1.35608e-13	24.4687
MS4A6A	-1.14494	9.10513	-8.51511	2.11918e-15	1.42389e-13	24.4183
MAOB	-1.25181	8.20398	-8.51264	2.1539e-15	1.44323e-13	24.4024
TBC1D10C	-1.16621	8.81854	-8.5074	2.22929e-15	1.48556e-13	24.3687
PLA2G4A	-1.13352	9.21079	-8.47422	2.77163e-15	1.80709e-13	24.1558
PLSCR4	-1.11258	8.70092	-8.47167	2.81842e-15	1.82807e-13	24.1394
PTGDS	-1.56248	8.3313	-8.47042	2.84162e-15	1.83821e-13	24.1314
ACTC1	-2.64461	8.61963	-8.43364	3.61536e-15	2.30804e-13	23.8959
RARRES2	-1.30262	9.63267	-8.42609	3.79827e-15	2.40587e-13	23.8476
TPX2	1.44852	9.24373	8.40579	4.33693e-15	2.71344e-13	23.718
GSTM5	-1.01558	7.7514	-8.40567	4.3403e-15	2.71344e-13	23.7172
HLA-DRB4	-1.56934	10.3551	-8.4053	4.35079e-15	2.71344e-13	23.7148
RNF150	-1.50025	9.26607	-8.39411	4.68037e-15	2.90019e-13	23.6434
ZAK	-1.38008	8.98023	-8.38451	4.98311e-15	3.07625e-13	23.5822
TCF4	-1.02304	9.90337	-8.3717	5.41704e-15	3.31052e-13	23.5005
C9orf19	-1.37291	10.2865	-8.37115	5.43648e-15	3.31407e-13	23.497
ALDH1A3	-1.66154	9.83164	-8.35707	5.9584e-15	3.62315e-13	23.4074
PRICKLE1	-1.23905	9.35483	-8.34993	6.24192e-15	3.78609e-13	23.362
STAB1	-1.11362	10.2769	-8.34335	6.51501e-15	3.93212e-13	23.3201
SH3BGRL	-1.27943	11.1484	-8.33112	7.05416e-15	4.24699e-13	23.2424
CPVL	-1.07716	8.69831	-8.32564	7.30993e-15	4.39011e-13	23.2076
CENPF	1.34513	8.83077	8.31819	7.67257e-15	4.58526e-13	23.1602
P2RX1	-1.81023	8.35666	-8.2935	9.00593e-15	5.3039e-13	23.0036
DKFZp762E1312	1.08477	8.81203	8.27161	1.03784e-14	6.01032e-13	22.865
FILIP1L	-1.45439	8.58359	-8.26016	1.11765e-14	6.41148e-13	22.7925
COL5A1	-1.32672	10.7195	-8.25016	1.19241e-14	6.8082e-13	22.7293
TSPYL1	-1.04316	11.0081	-8.23696	1.29856e-14	7.37965e-13	22.6459
NUSAP1	1.50811	9.96064	8.23162	1.3442e-14	7.61957e-13	22.6122
AURKB	1.23884	9.27	8.2247	1.40564e-14	7.9142e-13	22.5685
PTRF	-1.52457	12.3462	-8.21116	1.53399e-14	8.53806e-13	22.4831
GINS2	1.23738	9.3724	8.19935	1.65537e-14	9.19262e-13	22.4087
DACT3	-1.5506	8.69381	-8.19732	1.67713e-14	9.29219e-13	22.3959
KIF20A	1.37367	8.7668	8.18773	1.78412e-14	9.81788e-13	22.3355
HLA-DRA	-1.71484	11.7898	-8.15771	2.16432e-14	1.16209e-12	22.1467
CDT1	1.28024	8.68	8.13175	2.55705e-14	1.34977e-12	21.9838
KLF2	-1.13368	11.932	-8.12114	2.73725e-14	1.43487e-12	21.9172
KIF2C	1.15018	8.63769	8.11081	2.92464e-14	1.51353e-12	21.8525
RBPMS2	-1.89162	10.1798	-8.08573	3.43433e-14	1.75859e-12	21.6956
OSBPL10	-1.27619	9.6469	-8.0786	3.5946e-14	1.83416e-12	21.651
PODXL2	1.29982	9.90109	8.07849	3.59699e-14	1.83416e-12	21.6504
RAD54L	1.07696	8.56155	8.06309	3.96921e-14	1.99469e-12	21.5542
NDN	-1.25293	9.86597	-8.04141	4.55855e-14	2.24678e-12	21.4189
TPM1	-1.73489	9.94747	-8.04125	4.56327e-14	2.24678e-12	21.4179
AXL	-1.07248	9.77241	-8.03976	4.60681e-14	2.2591e-12	21.4087
GNG10	-1.03761	9.29319	-8.03404	4.77786e-14	2.33357e-12	21.373
BTF3	-1.01117	10.5842	-8.02691	5.00012e-14	2.43236e-12	21.3286
CSF1R	-1.15022	10.4387	-8.0212	5.18549e-14	2.50749e-12	21.2931
SBK1	1.14919	8.56945	7.99601	6.08755e-14	2.90328e-12	21.1364
C9orf140	1.16598	8.94646	7.99483	6.13332e-14	2.91863e-12	21.1291
COL15A1	-1.15404	8.87549	-7.98266	6.62694e-14	3.11172e-12	21.0535
DACT1	-1.04879	8.26957	-7.97842	6.80797e-14	3.17402e-12	21.0272
MAPRE2	-1.0869	9.70761	-7.9655	7.3897e-14	3.41062e-12	20.9471
PAQR4	1.06118	9.33722	7.96333	7.49219e-14	3.45138e-12	20.9337
UBE2C	1.52125	9.31247	7.96078	7.61477e-14	3.49461e-12	20.9178
DARC	-1.42467	8.65281	-7.95354	7.97232e-14	3.63913e-12	20.873
DTL	1.10036	9.00439	7.93398	9.02485e-14	4.02035e-12	20.7519
CD6	-1.13004	8.59689	-7.9209	9.80429e-14	4.31229e-12	20.671
PLEKHC1	-1.45823	10.7119	-7.90202	1.10479e-13	4.78998e-12	20.5544
PDE7B	-1.14211	9.59723	-7.90122	1.11035e-13	4.80554e-12	20.5495
AP1S2	-1.10066	9.15587	-7.87689	1.29472e-13	5.50552e-12	20.3995
CCL19	-1.37891	8.24501	-7.85111	1.52322e-13	6.39885e-12	20.2408
CASQ2	-1.78482	7.97809	-7.84218	1.61136e-13	6.73421e-12	20.1859
CTSK	-1.06671	10.0507	-7.83724	1.66224e-13	6.89942e-12	20.1556
TGFBI	-1.24967	11.8777	-7.81785	1.87778e-13	7.71506e-12	20.0366
SNRPN	-1.00904	9.84294	-7.81282	1.93806e-13	7.92258e-12	20.0057
TROAP	1.14436	8.4952	7.80449	2.04214e-13	8.30617e-12	19.9546
ACACB	-1.2516	10.4045	-7.79765	2.13161e-13	8.65562e-12	19.9128
PRDM8	-1.09799	8.35107	-7.79468	2.17182e-13	8.78955e-12	19.8945
CTGF	-1.92973	10.8404	-7.78943	2.24451e-13	9.06866e-12	19.8624
BNC2	-1.00295	7.84145	-7.77648	2.4342e-13	9.7863e-12	19.7832
CKAP2L	1.11937	8.50689	7.77166	2.50878e-13	1.00695e-11	19.7538
PRRT2	-1.29164	9.6726	-7.76265	2.65452e-13	1.05846e-11	19.6987
WNT5A	-1.52249	9.89979	-7.73571	3.14147e-13	1.23242e-11	19.5343
NCAPG	1.26016	8.94154	7.73062	3.2429e-13	1.26405e-11	19.5033
LITAF	-1.06372	12.0993	-7.72309	3.39902e-13	1.31647e-11	19.4574
SGCA	-1.12875	7.81692	-7.7216	3.43078e-13	1.32455e-11	19.4483
RGS5	-1.41648	9.23861	-7.71901	3.48673e-13	1.34402e-11	19.4325
COL6A3	-1.3904	11.3922	-7.71318	3.61585e-13	1.38939e-11	19.397
ASPM	1.37778	8.79959	7.70466	3.81303e-13	1.44913e-11	19.3452
PRC1	1.27501	9.68303	7.65608	5.15864e-13	1.90689e-11	19.0503
DOCK11	-1.01136	8.44043	-7.6323	5.97864e-13	2.1718e-11	18.9064
LOC284837	1.10189	9.22412	7.63143	6.01123e-13	2.17576e-11	18.9011
TOP2A	1.66334	9.97188	7.61178	6.78928e-13	2.42847e-11	18.7824
HDC	-1.15181	8.22119	-7.60357	7.14293e-13	2.54002e-11	18.7328
CA9	1.42214	8.48637	7.60235	7.19733e-13	2.54819e-11	18.7254
AURKA	1.25203	9.4272	7.59993	7.30553e-13	2.57525e-11	18.7109
SRGN	-1.37219	10.0677	-7.59847	7.37216e-13	2.59498e-11	18.702
CAV1	-1.27026	8.96441	-7.58131	8.19669e-13	2.85219e-11	18.5986
CPE	-1.16287	9.04139	-7.56331	9.15992e-13	3.16024e-11	18.4902
DPYSL3	-1.72447	10.8714	-7.56271	9.194e-13	3.1675e-11	18.4866
HOXA13	-1.16386	8.77468	-7.56193	9.23793e-13	3.17813e-11	18.482
SPAG5	1.01227	9.35077	7.56165	9.25416e-13	3.17922e-11	18.4802
WIPF1	-1.12834	9.66543	-7.54542	1.02279e-12	3.4456e-11	18.3827
TRIM22	-1.11539	9.17206	-7.53866	1.06625e-12	3.57222e-11	18.3421
SNORD33	1.39781	9.2107	7.53669	1.07922e-12	3.60082e-11	18.3303
TK1	1.23558	9.02202	7.50964	1.27457e-12	4.1501e-11	18.1681
EPB41L3	-1.38851	10.4564	-7.50382	1.32095e-12	4.28964e-11	18.1332
PCOLCE2	-1.14263	7.99186	-7.48523	1.48052e-12	4.74449e-11	18.022
CDCA3	1.02551	8.32519	7.48235	1.50688e-12	4.81626e-11	18.0048
EOMES	-1.02893	8.56328	-7.4711	1.61438e-12	5.09955e-11	17.9376
MYL9	-1.66983	9.54071	-7.46559	1.66977e-12	5.24728e-11	17.9047
CDCA5	1.37863	9.42226	7.45267	1.80709e-12	5.66416e-11	17.8277
MGP	-1.7395	10.9161	-7.44165	1.93303e-12	6.00473e-11	17.762
AQP1	-1.03761	10.2798	-7.42338	2.16115e-12	6.61202e-11	17.6532
ZBTB16	-1.26252	8.65605	-7.38578	2.7175e-12	8.12013e-11	17.43
EGR1	-1.67224	11.3367	-7.3603	3.17271e-12	9.38806e-11	17.279
EPDR1	-1.28983	9.3618	-7.33194	3.76809e-12	1.09631e-10	17.1114
ANGPTL2	-1.21172	9.33464	-7.33003	3.81197e-12	1.10549e-10	17.1001
CAV2	-1.01139	8.84461	-7.31866	4.08343e-12	1.17262e-10	17.0331
FLJ21438	-1.03468	9.81954	-7.28837	4.90388e-12	1.39018e-10	16.8547
UHRF1	1.30383	9.50051	7.28669	4.95387e-12	1.40271e-10	16.8448
PFKFB4	1.04298	10.4605	7.25969	5.8294e-12	1.62044e-10	16.6863
LOC401115	1.05405	12.6631	7.25561	5.97437e-12	1.65695e-10	16.6623
TRIP13	1.21789	8.95648	7.25446	6.01582e-12	1.66655e-10	16.6556
FLJ35258	-1.11671	8.368	-7.24326	6.43514e-12	1.76769e-10	16.59
HLA-DMB	-1.07028	11.4895	-7.21679	7.54428e-12	2.05027e-10	16.4351
CDC14B	1.04812	12.2411	7.20643	8.02808e-12	2.16963e-10	16.3745
CCL5	-1.04474	8.82353	-7.20509	8.09283e-12	2.18279e-10	16.3667
CSRP1	-1.22159	12.45	-7.2048	8.10674e-12	2.18279e-10	16.365
RPESP	-1.58692	9.2135	-7.19861	8.41347e-12	2.26122e-10	16.3289
IGFBP5	-1.85217	11.9584	-7.17929	9.44504e-12	2.50799e-10	16.2162
C8orf4	-1.60977	10.1134	-7.17116	9.91538e-12	2.62143e-10	16.1689
MYOM1	-1.50516	9.19646	-7.16934	1.00238e-11	2.64434e-10	16.1583
CELSR3	1.34198	9.53755	7.15858	1.06894e-11	2.80171e-10	16.0957
HLA-DRB3	-1.37242	9.80222	-7.15587	1.08637e-11	2.84128e-10	16.0799
FLJ45803	-1.10608	8.75253	-7.15271	1.10708e-11	2.88612e-10	16.0616
CPXM2	-1.35412	8.63385	-7.15154	1.11482e-11	2.90009e-10	16.0548
PLS3	-1.00354	9.9093	-7.12781	1.28429e-11	3.2986e-10	15.917
SFRP2	-1.46007	8.03226	-7.10127	1.50392e-11	3.83436e-10	15.7633
SLC6A8	1.09908	9.785	7.08627	1.64407e-11	4.15212e-10	15.6766
NFIA	-1.03206	9.78924	-7.08475	1.65898e-11	4.17551e-10	15.6678
ADH1A	-1.73719	9.63878	-7.08464	1.66004e-11	4.17551e-10	15.6671
ASF1B	1.12161	8.80237	7.08191	1.68711e-11	4.23484e-10	15.6514
C19orf46	1.11112	9.16511	7.07117	1.79807e-11	4.49439e-10	15.5894
E2F2	1.21756	9.16189	7.05669	1.95904e-11	4.84246e-10	15.5059
MFAP5	-1.055	7.66042	-7.05574	1.97017e-11	4.86502e-10	15.5004
MAP1B	-1.05755	8.54334	-7.02166	2.40974e-11	5.82626e-10	15.3044
IGFBP6	-1.23937	9.69828	-7.00591	2.64439e-11	6.3369e-10	15.214
POLQ	1.02722	8.72526	7.00047	2.73044e-11	6.49828e-10	15.1828
C20orf46	1.2982	10.0019	6.9648	3.36792e-11	7.80914e-10	14.9787
FOS	-1.60077	11.9623	-6.95819	3.50114e-11	8.07952e-10	14.9409
CCNB2	1.32847	9.32465	6.95769	3.51148e-11	8.09571e-10	14.9381
CEP55	1.13084	8.69679	6.91898	4.40533e-11	9.92137e-10	14.7174
FLNA	-1.26379	10.0241	-6.8791	5.56014e-11	1.23393e-09	14.491
NFIX	-1.09029	10.471	-6.87693	5.63113e-11	1.24741e-09	14.4787
C1QA	-1.24446	10.6541	-6.84321	6.85131e-11	1.47997e-09	14.288
CX3CL1	-1.18888	9.97251	-6.84119	6.93205e-11	1.49475e-09	14.2766
B2M	-1.09329	13.8848	-6.84064	6.95438e-11	1.49824e-09	14.2734
LIMS2	-1.05831	8.61274	-6.82225	7.73747e-11	1.64942e-09	14.1697
DUSP1	-1.70112	11.6114	-6.8165	7.99959e-11	1.69489e-09	14.1373
LOC440160	1.32006	9.48174	6.79544	9.03702e-11	1.88191e-09	14.0188
PLEK	-1.0008	8.83664	-6.79233	9.20083e-11	1.90949e-09	14.0013
CCL2	-1.29354	9.14106	-6.78705	9.48615e-11	1.96535e-09	13.9716
CAP2	-1.06519	9.25814	-6.77118	1.03963e-10	2.14841e-09	13.8826
ZFP36	-1.14732	12.1262	-6.75675	1.12987e-10	2.31329e-09	13.8017
TGFB1I1	-1.07187	9.28278	-6.7525	1.15788e-10	2.36069e-09	13.7779
IGSF9	1.02065	9.32408	6.7454	1.20618e-10	2.45301e-09	13.7381
PPP1R14A	-1.16934	10.017	-6.70922	1.48489e-10	2.94592e-09	13.5361
LOC731247	-1.00752	8.61725	-6.70074	1.55895e-10	3.07778e-09	13.4888
THBS2	-1.49456	11.0891	-6.68613	1.69495e-10	3.30074e-09	13.4076
SERPINE2	-1.43456	10.1564	-6.6822	1.73356e-10	3.37323e-09	13.3857
GAS1	-1.11086	7.89555	-6.67184	1.83932e-10	3.55344e-09	13.3282
CGNL1	-1.21658	9.6236	-6.66709	1.88999e-10	3.64265e-09	13.3018
C1orf24	-1.45978	10.2797	-6.64205	2.18025e-10	4.13652e-09	13.163
C6orf105	-1.09965	8.84421	-6.64136	2.18892e-10	4.14651e-09	13.1591
RBP1	-1.19469	9.66173	-6.63519	2.2672e-10	4.28145e-09	13.125
PRDX3	-1.02041	10.8361	-6.63242	2.30322e-10	4.3293e-09	13.1097
TYROBP	-1.05685	9.96122	-6.61112	2.59997e-10	4.82561e-09	12.992
DKK1	-1.46228	9.19184	-6.59003	2.93071e-10	5.34386e-09	12.8757
ITGB2	-1.05781	10.5683	-6.58917	2.94499e-10	5.35759e-09	12.871
HOXA9	-1.05584	8.85127	-6.54941	3.68818e-10	6.548e-09	12.6525
TACC3	1.12668	9.61601	6.53689	3.95831e-10	6.98173e-09	12.5839
ALDH1A2	-1.00895	8.80808	-6.49903	4.89906e-10	8.45105e-09	12.3769
LTB4DH	-1.10846	11.0696	-6.46206	6.02808e-10	1.02461e-08	12.1757
PRKCDBP	-1.05808	9.5286	-6.44693	6.56077e-10	1.10206e-08	12.0935
LGALS4	-1.33422	9.42768	-6.42408	7.45365e-10	1.23157e-08	11.9697
APOD	-1.38247	9.52878	-6.40826	8.14085e-10	1.3361e-08	11.8842
PROM1	-1.24519	9.34135	-6.39637	8.69791e-10	1.41796e-08	11.82
PODN	-1.02188	9.47441	-6.39262	8.88107e-10	1.44202e-08	11.7998
RASD1	-1.16393	9.15608	-6.37425	9.83486e-10	1.57481e-08	11.7008
AGR3	-1.2279	8.05341	-6.36471	1.03698e-09	1.65285e-08	11.6495
PIGR	-1.54491	9.29421	-6.34836	1.13527e-09	1.79656e-08	11.5617
WDR72	1.69424	10.3084	6.3394	1.19293e-09	1.87922e-08	11.5136
LOC440030	1.25972	9.0654	6.31353	1.37613e-09	2.12653e-08	11.3751
NEXN	-1.06302	9.03314	-6.29645	1.51195e-09	2.31727e-08	11.2839
RGS11	-1.13096	9.00353	-6.26903	1.75793e-09	2.6492e-08	11.1378
GPX3	-1.11714	10.3729	-6.26172	1.82984e-09	2.73218e-08	11.0989
MATN2	-1.17662	9.72098	-6.25042	1.94682e-09	2.88208e-08	11.0389
FOSB	-1.97178	10.4036	-6.21302	2.38846e-09	3.46212e-08	10.8408
MXRA5	-1.10621	11.8548	-6.20133	2.54565e-09	3.65945e-08	10.7791
LOC387763	-1.2673	9.40201	-6.17575	2.926e-09	4.14014e-08	10.6442
TUBB6	-1.03495	8.98343	-6.17033	3.01341e-09	4.2564e-08	10.6157
COL3A1	-1.09941	11.4125	-6.16933	3.02977e-09	4.27702e-08	10.6104
FLJ39632	1.29058	8.82013	6.12818	3.78663e-09	5.21235e-08	10.3945
SMTN	-1.25117	9.6276	-6.10161	4.37049e-09	5.90766e-08	10.2557
ISG15	1.06683	12.1382	6.03186	6.35595e-09	8.29822e-08	9.89327
LOC652493	-1.63864	9.35458	-6.00693	7.26147e-09	9.34054e-08	9.76442
CLCA4	-1.64679	10.8098	-5.975	8.60663e-09	1.08578e-07	9.60005
TNNT3	-1.21924	8.99787	-5.9533	9.65746e-09	1.20461e-07	9.48865
SERPINA3	-1.43415	9.06062	-5.94405	1.01425e-08	1.25801e-07	9.44128
GJA1	-1.06468	10.5126	-5.92529	1.12005e-08	1.37244e-07	9.34535
REEP1	-1.06572	8.63241	-5.91943	1.15524e-08	1.41181e-07	9.31544
ANXA1	-1.23948	11.7421	-5.90742	1.23085e-08	1.49242e-07	9.25416
UPK3A	-1.29437	9.67266	-5.89904	1.28641e-08	1.54821e-07	9.21149
PLAT	-1.27347	10.7861	-5.89203	1.33479e-08	1.59696e-07	9.17581
HSPB8	-1.40021	9.68501	-5.87173	1.48509e-08	1.75264e-07	9.0727
PRSS8	1.07953	10.4024	5.87043	1.49528e-08	1.76295e-07	9.06609
C1QB	-1.02483	10.0274	-5.84747	1.68653e-08	1.96651e-07	8.9498
LOC647450	-1.44397	9.18435	-5.83212	1.82762e-08	2.1153e-07	8.87219
IGFBP2	-1.1573	10.7278	-5.82836	1.86381e-08	2.15156e-07	8.85325
CACNA1H	-1.10366	8.86192	-5.80699	2.08364e-08	2.36604e-07	8.74556
IDH1	-1.01312	10.194	-5.80331	2.12398e-08	2.3984e-07	8.72705
LOC647154	1.0333	8.46863	5.74384	2.89198e-08	3.17713e-07	8.42905
APEG1	-1.21285	8.91792	-5.72974	3.11057e-08	3.3761e-07	8.35872
LGALS1	-1.02219	12.7168	-5.65957	4.46134e-08	4.66523e-07	8.01076
CYR61	-1.23174	9.53845	-5.63703	5.00605e-08	5.15941e-07	7.89966
CKB	-1.12794	10.977	-5.62028	5.45249e-08	5.577e-07	7.81729
CALML3	1.28115	8.96843	5.59738	6.12586e-08	6.20055e-07	7.70503
SCUBE2	-1.18362	10.3992	-5.59155	6.30999e-08	6.37367e-07	7.67648
LOC652694	-1.34014	8.88087	-5.57682	6.79894e-08	6.81378e-07	7.60455
SFRP1	-1.0893	8.15752	-5.57294	6.93401e-08	6.92347e-07	7.58559
MMP7	-1.49065	9.95119	-5.56836	7.09669e-08	7.0685e-07	7.56324
ITGA5	-1.14338	10.3689	-5.54601	7.9449e-08	7.84268e-07	7.45445
RARRES3	-1.09127	11.0471	-5.53808	8.26895e-08	8.12301e-07	7.41593
SCN11A	-1.16403	7.95868	-5.47713	1.1229e-07	1.07656e-06	7.12121
LOC642113	-1.48377	8.98178	-5.44927	1.29042e-07	1.2189e-06	6.98735
PEG3	-1.06509	9.28524	-5.44341	1.32868e-07	1.25165e-06	6.95922
NDUFA4L2	1.00157	9.43208	5.34725	2.13794e-07	1.92028e-06	6.50162
DEFB1	-1.08601	9.48796	-5.18404	4.72652e-07	3.86561e-06	5.73946
GPNMB	-1.13746	11.0282	-5.13751	5.9065e-07	4.72626e-06	5.52561
PTGS2	-1.06209	9.35433	-4.99678	1.14865e-06	8.51012e-06	4.88813
TNNT1	1.10303	8.46141	4.92316	1.61792e-06	1.15062e-05	4.56027
FABP4	-1.58586	11.4793	-4.88621	1.91862e-06	1.33524e-05	4.39724
MMP1	1.24239	9.132	4.87922	1.98129e-06	1.37297e-05	4.36651
CLIC6	-1.32286	11.231	-4.53069	9.4173e-06	5.47983e-05	2.88001
TSPAN8	-1.06549	9.83709	-4.49942	1.07845e-05	6.17346e-05	2.75113
ATF3	-1.1356	9.55465	-4.32321	2.28448e-05	0.000119521	2.03885
KRT13	-1.39347	13.7992	-4.25858	2.99135e-05	0.000151517	1.78362
IGF2	1.47662	10.3201	4.16228	4.44398e-05	0.000213914	1.40948
SPRR3	-1.02923	9.23103	-4.16172	4.4541e-05	0.000214274	1.40733
HLA-DRB1	-1.13786	8.8762	-4.01448	8.04858e-05	0.000359005	0.849566
EEF1A2	1.10818	11.2101	3.99276	8.77005e-05	0.000386508	0.768797
TCN1	1.18025	9.58676	3.69825	0.000271119	0.00103038	-0.288838
UPK1A	-1.03533	13.3291	-3.61442	0.00036924	0.00134426	-0.576757

## Sheet: mrna.diff_GSE37815
id	logFC	AveExpr	t	P.Value	adj.P.Val	B
DNASE1L3	-1.68522	7.94218	-9.5701	1.37008e-09	2.91722e-05	11.7894
PSCDBP	-1.20452	7.96796	-9.28954	2.39873e-09	2.91722e-05	11.2855
PLEK	-1.53818	8.50062	-8.70303	7.99274e-09	5.82432e-05	10.1939
IRF8	-2.00722	8.69351	-8.61669	9.57829e-09	5.82432e-05	10.0288
WAS	-1.78598	8.89852	-8.4438	1.38028e-08	6.28101e-05	9.69464
ARHGAP9	-1.6708	8.50075	-8.38949	1.5494e-08	6.28101e-05	9.58874
EOMES	-1.75007	8.08904	-8.20981	2.27754e-08	7.13369e-05	9.2351
RNASE6	-1.74468	7.77739	-8.19601	2.34632e-08	7.13369e-05	9.20774
CD1D	-1.05444	7.87188	-8.00155	3.57855e-08	8.056e-05	8.819
DOCK2	-1.75569	8.3134	-7.99334	3.6433e-08	8.056e-05	8.80246
PSCD4	-1.3791	8.31524	-7.76212	6.05932e-08	0.000104147	8.33237
FAM107A	-3.15724	8.68244	-7.73585	6.42276e-08	0.000104147	8.27844
GIMAP7	-1.92432	9.01879	-7.46021	1.18998e-07	0.00015725	7.70626
HCST	-2.14993	9.70402	-7.42616	1.28508e-07	0.00015725	7.63477
PTGDS	-3.08231	8.36134	-7.4048	1.34868e-07	0.00015725	7.58984
GIMAP4	-1.65503	9.83324	-7.38951	1.3962e-07	0.00015725	7.55762
CD48	-1.79461	8.00154	-7.38111	1.42301e-07	0.00015725	7.53992
AIF1	-1.69516	8.72904	-7.35534	1.50863e-07	0.00015725	7.48554
GPR171	-1.41304	7.85037	-7.34297	1.55162e-07	0.00015725	7.45938
CXorf9	-1.24735	8.05787	-7.30312	1.69875e-07	0.000162933	7.37501
SLA	-1.81234	8.3795	-7.29216	1.74166e-07	0.000162933	7.35177
WIPF1	-2.27627	9.62087	-7.22655	2.02295e-07	0.000176061	7.21222
EVI2B	-1.00628	7.47483	-7.20125	2.14347e-07	0.000179778	7.15825
BIN2	-1.11825	7.63032	-7.16891	2.3084e-07	0.000187157	7.0891
TCEAL2	-3.06332	8.28416	-7.14246	2.45286e-07	0.000190263	7.03244
GIMAP1	-1.48435	8.08132	-7.13363	2.50315e-07	0.000190263	7.0135
BCL2	-1.34886	8.00796	-7.06981	2.89932e-07	0.000212885	6.87628
ALOX5AP	-2.55309	9.83991	-7.02129	3.24309e-07	0.000223575	6.77157
MAOB	-1.99687	8.21874	-7.01258	3.30909e-07	0.000223575	6.75273
ISL1	-3.25293	8.18698	-6.95532	3.77865e-07	0.000240093	6.62863
OLFM1	-2.2381	8.34854	-6.94729	3.8497e-07	0.000240093	6.6112
ISLR	-1.41101	7.73294	-6.73166	6.37009e-07	0.000352135	6.13944
CPXM1	-1.19208	8.11041	-6.68226	7.15492e-07	0.000386731	6.03044
MCM7	1.07886	11.2164	6.64837	7.74976e-07	0.000392703	5.95549
HDC	-1.42655	7.92444	-6.63322	8.0319e-07	0.000398693	5.92192
SFRP1	-1.73175	7.71622	-6.62042	8.27846e-07	0.000402714	5.89353
PID1	-1.39505	7.76462	-6.60973	8.49023e-07	0.000404918	5.86982
LOC650803	1.26259	9.1547	6.59943	8.69952e-07	0.00040612	5.84695
VCAM1	-1.10566	7.99043	-6.54136	9.98236e-07	0.000434636	5.71773
LY86	-1.43972	8.21702	-6.54032	1.00068e-06	0.000434636	5.71543
CPVL	-1.837	8.53781	-6.52533	1.03692e-06	0.000439325	5.682
RGS2	-2.7232	9.37725	-6.51352	1.06643e-06	0.000439325	5.65563
CYBB	-1.2493	8.01581	-6.49636	1.11081e-06	0.000439325	5.6173
PLAC9	-2.80728	8.74648	-6.48594	1.13868e-06	0.000439325	5.594
GABARAPL1	-1.3338	12.0779	-6.47692	1.16336e-06	0.000439325	5.57384
GZMK	-1.42925	8.01698	-6.47668	1.16403e-06	0.000439325	5.5733
C21orf63	-2.00953	9.18171	-6.47648	1.1646e-06	0.000439325	5.57284
CFI	-1.69216	9.53726	-6.47309	1.17404e-06	0.000439325	5.56525
SRPX	-3.51705	9.36542	-6.40159	1.39224e-06	0.000497991	5.40491
EMP3	-2.64523	9.48144	-6.37805	1.47281e-06	0.000515307	5.35197
RAB3IL1	-1.75879	8.7765	-6.37516	1.48302e-06	0.000515307	5.34547
AEBP1	-2.5948	9.89088	-6.3567	1.55e-06	0.000530996	5.30389
CLEC3B	-2.12608	8.44211	-6.34201	1.60549e-06	0.000542365	5.27078
MNDA	-1.14189	7.83516	-6.32311	1.67988e-06	0.00055611	5.22814
KLRK1	-1.07911	7.53799	-6.31548	1.71089e-06	0.00055611	5.21092
IL10RA	-1.23122	8.05046	-6.31453	1.71477e-06	0.00055611	5.20879
PCP4	-4.00871	8.96628	-6.30617	1.7495e-06	0.000559911	5.1899
PAFAH1B3	1.61672	10.0958	6.28745	1.82995e-06	0.00057491	5.14756
ITK	-1.45035	7.63464	-6.28434	1.84365e-06	0.00057491	5.14054
IL7R	-1.74848	8.42791	-6.25794	1.96442e-06	0.000597256	5.08077
C1S	-2.52748	9.10668	-6.23428	2.07949e-06	0.000624439	5.02713
CD37	-1.71518	7.98363	-6.20375	2.2382e-06	0.000663899	4.95782
LOC441168	-1.839	8.447	-6.19803	2.26926e-06	0.000665001	4.94483
C8orf72	-1.32973	7.92108	-6.09907	2.88241e-06	0.00083463	4.71931
STAT4	-1.36235	8.00917	-6.07081	3.0868e-06	0.000883297	4.65469
ALDH1A1	-3.56563	8.8396	-6.06434	3.13562e-06	0.000886834	4.63988
COX7A1	-2.64938	9.7218	-6.04458	3.28963e-06	0.00089903	4.59464
GIMAP5	-1.45197	8.49504	-6.03133	3.39721e-06	0.000907621	4.56427
DACT3	-2.30383	8.66774	-6.02488	3.45084e-06	0.000907621	4.54949
CCL19	-2.10926	7.88646	-6.01781	3.51066e-06	0.000907621	4.53327
C9orf19	-2.28442	9.9629	-6.00611	3.61198e-06	0.000907621	4.50642
C2orf32	-2.03784	8.986	-6.00498	3.62195e-06	0.000907621	4.50381
MGC24103	-2.03918	8.40203	-5.99695	3.69334e-06	0.000907621	4.48539
TIMP2	-2.18034	9.98714	-5.99685	3.69422e-06	0.000907621	4.48517
ATP8B4	-1.35684	8.2832	-5.97249	3.91989e-06	0.000943994	4.42919
FLJ21986	-2.49919	8.94434	-5.96832	3.9599e-06	0.000944281	4.4196
KIAA0367	-3.43316	8.44579	-5.94739	4.16719e-06	0.000967105	4.37143
LOC730456	-1.72098	8.28736	-5.94712	4.16985e-06	0.000967105	4.37082
MS4A6A	-1.73051	9.01542	-5.94098	4.23284e-06	0.000971277	4.35667
FXYD6	-1.93845	7.84367	-5.93304	4.31552e-06	0.000980995	4.3384
PPARGC1A	-1.04862	7.25036	-5.92047	4.44996e-06	0.000992994	4.30943
PODXL2	1.95164	10.1213	5.88378	4.8672e-06	0.00107623	4.22477
GIMAP8	-1.65925	9.24199	-5.87906	4.92366e-06	0.0010789	4.21388
FCER1G	-1.564	8.88379	-5.84249	5.38456e-06	0.00115901	4.12934
TMEM100	-1.20828	7.80236	-5.83278	5.51403e-06	0.00116805	4.10689
EFEMP1	-1.5576	7.73227	-5.83208	5.52349e-06	0.00116805	4.10527
SERPINA3	-3.19089	8.81062	-5.82861	5.57062e-06	0.00116805	4.09724
C10orf56	-2.1751	9.26471	-5.82054	5.68186e-06	0.00117419	4.07855
LCP2	-1.3884	8.54946	-5.8195	5.69645e-06	0.00117419	4.07613
PI16	-1.96224	8.03083	-5.81054	5.82291e-06	0.00118597	4.05538
AGRIN	1.62578	11.5711	5.80826	5.85557e-06	0.00118597	4.05009
CENTB1	-1.58209	8.14909	-5.78259	6.23602e-06	0.00122999	3.9906
ZDHHC23	1.44001	9.79646	5.78034	6.27054e-06	0.00122999	3.98538
FGL2	-1.94989	8.39597	-5.75489	6.6749e-06	0.00127555	3.92631
KRT7	3.10737	11.8563	5.7526	6.71259e-06	0.00127555	3.92098
RASL12	-2.36611	9.05391	-5.73322	7.04017e-06	0.00131343	3.87594
GINS2	1.97128	9.18898	5.73186	7.06368e-06	0.00131343	3.87278
PCSK5	-1.35411	8.52898	-5.73127	7.07392e-06	0.00131343	3.87141
BIN1	-2.57061	9.62232	-5.68024	8.02058e-06	0.00144902	3.75265
TNC	-2.5846	8.6206	-5.67006	8.22439e-06	0.00146149	3.72892
STON1	-1.93294	8.05135	-5.66969	8.23186e-06	0.00146149	3.72806
PTPRCAP	-1.2171	8.5023	-5.6555	8.5249e-06	0.00150254	3.69498
ITM2A	-2.20158	8.75008	-5.64666	8.71282e-06	0.00150288	3.67435
DMN	-3.10534	9.19322	-5.64382	8.77395e-06	0.00150288	3.66774
MYO1G	-1.12982	8.17964	-5.62333	9.22912e-06	0.00155889	3.6199
DIXDC1	-2.02971	8.45939	-5.60827	9.57873e-06	0.00158096	3.58473
TSC22D3	-1.37589	9.87389	-5.6079	9.58743e-06	0.00158096	3.58387
LOC649801	-1.15911	8.07113	-5.60654	9.61978e-06	0.00158096	3.58068
ZNF165	1.69509	9.08711	5.60076	9.75799e-06	0.00158229	3.56718
AMICA1	-2.19966	8.98938	-5.59512	9.89488e-06	0.00159386	3.55401
COPZ2	-1.07563	7.83326	-5.57362	1.04351e-05	0.00164452	3.50371
IGFBP3	2.50682	13.3747	5.57096	1.05039e-05	0.00164452	3.49749
SRPK1	1.13868	10.9498	5.56466	1.06689e-05	0.00164452	3.48274
NKG7	-1.61818	7.86289	-5.55217	1.10036e-05	0.00168328	3.45352
OLFML3	-1.77087	8.71713	-5.5373	1.14161e-05	0.00173547	3.41869
CLIP3	-2.64168	9.84239	-5.53273	1.15461e-05	0.00174047	3.40797
F3	-1.5565	8.36716	-5.53112	1.15922e-05	0.00174047	3.40421
CDC20	3.10159	10.1618	5.52083	1.18915e-05	0.00176365	3.38008
LOC402560	-1.08537	7.69465	-5.51066	1.2195e-05	0.00179769	3.35623
DPYSL2	-2.33571	11.0514	-5.50666	1.23165e-05	0.00180466	3.34685
BHMT2	-1.1416	7.39536	-5.50315	1.2424e-05	0.00180951	3.33862
JAM2	-1.47724	7.96551	-5.49986	1.25258e-05	0.00181275	3.3309
PALLD	-2.60417	10.6712	-5.49261	1.27528e-05	0.00181275	3.3139
STOM	-1.76833	10.9476	-5.49015	1.28308e-05	0.00181275	3.30813
SERPING1	-1.91921	9.22992	-5.48741	1.29184e-05	0.00181275	3.30169
LSR	1.18313	8.7327	5.47459	1.33356e-05	0.00183255	3.2716
SKP2	1.27706	9.64464	5.46863	1.35344e-05	0.00183386	3.2576
CAMK2N1	2.13862	13.0215	5.46542	1.36426e-05	0.00183386	3.25006
BOC	-1.47254	8.14582	-5.45152	1.41215e-05	0.00186559	3.2174
EBI2	-1.14583	7.7486	-5.43543	1.4697e-05	0.00186559	3.17959
ABI3BP	-1.73926	8.07988	-5.43254	1.48032e-05	0.00186559	3.17277
SLIT2	-2.55719	8.4958	-5.42695	1.50099e-05	0.00188189	3.15964
HSPB6	-2.95644	8.15032	-5.42186	1.5201e-05	0.00189607	3.14767
FLJ35258	-1.58989	8.19716	-5.41148	1.55985e-05	0.00192553	3.12323
SELM	-2.37285	10.1514	-5.40952	1.56746e-05	0.00192553	3.11862
INMT	-1.61075	8.51791	-5.39464	1.62652e-05	0.00197889	3.08361
SPAG4	1.8067	8.97881	5.39448	1.62718e-05	0.00197889	3.08322
RGL1	-1.84868	10.3348	-5.38781	1.6544e-05	0.0019938	3.06752
DPT	-2.47851	8.29907	-5.38221	1.67761e-05	0.0019938	3.05433
C2orf40	-2.34855	7.95622	-5.37958	1.68862e-05	0.0019938	3.04813
LOC647436	-1.76785	9.73515	-5.37469	1.70931e-05	0.00199883	3.0366
JAZF1	-1.48476	8.46285	-5.35931	1.77598e-05	0.00205701	3.00037
TSPAN4	-1.15449	9.036	-5.33968	1.86496e-05	0.00213969	2.95408
FYB	-1.14928	8.15528	-5.33094	1.906e-05	0.00216634	2.93347
SORBS1	-2.67026	9.53824	-5.31171	1.99961e-05	0.00221075	2.88807
JAM3	-2.2858	9.6182	-5.29122	2.1044e-05	0.00228619	2.8397
ANKRD35	-1.20838	8.19096	-5.29042	2.10862e-05	0.00228619	2.8378
C1orf162	-1.58841	9.68942	-5.28475	2.13863e-05	0.00228619	2.82442
DDIT4L	-1.11388	7.50445	-5.2823	2.15176e-05	0.00228619	2.81862
TMEM54	1.28997	11.2586	5.27467	2.19312e-05	0.00231927	2.80059
ALDH1A3	-1.926	9.73767	-5.27068	2.21504e-05	0.00232385	2.79117
SCRG1	-1.55696	7.83702	-5.27041	2.21655e-05	0.00232385	2.79052
FAM43A	-1.22905	9.12094	-5.2655	2.24388e-05	0.00233261	2.77892
CXCL12	-1.86711	7.9854	-5.25528	2.30184e-05	0.00234414	2.75477
PTRF	-2.28904	12.1118	-5.24187	2.38028e-05	0.00239237	2.72303
CRISPLD2	-2.15387	10.3679	-5.23702	2.40928e-05	0.00241156	2.71156
TBC1D10C	-1.76245	8.51358	-5.22349	2.4921e-05	0.00246404	2.67955
RHOJ	-1.5277	8.40898	-5.2201	2.51329e-05	0.00246743	2.67153
MOXD1	-2.59557	8.44628	-5.21783	2.52759e-05	0.00246902	2.66616
DSCR6	1.72376	9.47141	5.21048	2.57447e-05	0.00250475	2.64875
ATP1A2	-2.59453	8.25376	-5.20743	2.59413e-05	0.00251383	2.64154
CYBRD1	-2.43905	9.43461	-5.20388	2.61725e-05	0.0025219	2.63314
BNC2	-1.04362	7.58574	-5.20298	2.62319e-05	0.0025219	2.63099
CBLC	1.69384	9.83528	5.18981	2.711e-05	0.00257651	2.59981
ANTXR2	-2.14955	9.90528	-5.18785	2.72432e-05	0.00257651	2.59517
FAM83H	2.25444	11.8764	5.18658	2.73297e-05	0.00257651	2.59216
CCND2	-2.4704	10.0295	-5.17342	2.82444e-05	0.00264226	2.56098
AXL	-1.69508	9.59961	-5.15958	2.92395e-05	0.00269391	2.52818
CRB3	1.17921	8.99561	5.15147	2.98387e-05	0.00272845	2.50897
CCL14	-1.35547	8.04257	-5.14509	3.03197e-05	0.00276205	2.49382
TNFRSF21	1.47643	13.8896	5.14219	3.054e-05	0.00276935	2.48696
A2M	-1.71214	12.8089	-5.1401	3.07006e-05	0.00276935	2.48199
TMOD1	-2.29154	8.21942	-5.1387	3.08081e-05	0.00276935	2.47868
FILIP1L	-1.52802	8.37481	-5.13809	3.08553e-05	0.00276935	2.47723
LOC400464	-1.2242	7.91093	-5.13568	3.10425e-05	0.00277591	2.4715
LOC92312	1.09284	9.37173	5.13047	3.14498e-05	0.00279636	2.45916
FABP6	2.12966	9.94251	5.12957	3.15209e-05	0.00279636	2.45702
DOCK10	-1.33366	8.43298	-5.12836	3.16161e-05	0.00279636	2.45416
PARVG	-1.43136	8.1812	-5.12395	3.19676e-05	0.00280996	2.44369
SOX4	1.54141	11.6544	5.12353	3.2001e-05	0.00280996	2.4427
TYROBP	-1.8994	9.8035	-5.12197	3.21262e-05	0.00281081	2.439
EMILIN1	-1.73913	8.3651	-5.1154	3.26596e-05	0.00283707	2.4234
MGLL	-1.34747	8.23346	-5.10998	3.31063e-05	0.00284445	2.41053
TCF4	-1.69522	9.739	-5.10747	3.33154e-05	0.00284445	2.40457
MTP18	1.47683	10.2811	5.10382	3.36207e-05	0.00285929	2.39593
CRYAB	-3.29964	9.2776	-5.09867	3.40577e-05	0.00288636	2.3837
GZMH	-1.58417	8.07705	-5.08546	3.52041e-05	0.00294583	2.35233
LOC648470	-1.35818	8.07094	-5.08314	3.54098e-05	0.00294583	2.34682
TSHZ3	-1.65786	8.88745	-5.08228	3.54861e-05	0.00294583	2.34478
NCAM1	-1.10778	7.71317	-5.07854	3.58201e-05	0.00296344	2.3359
C19orf46	2.06415	9.35241	5.07103	3.65009e-05	0.00300953	2.31807
REM1	-1.19296	7.55356	-5.06896	3.66908e-05	0.00301497	2.31315
ROR2	-1.90338	8.1099	-5.06322	3.72228e-05	0.00303611	2.29952
CD14	-1.6439	9.19001	-5.06154	3.73804e-05	0.00303611	2.29552
PLA2G4C	-1.83656	8.76803	-5.05934	3.75874e-05	0.00303611	2.29028
CNTNAP1	-1.39513	9.14949	-5.05924	3.75968e-05	0.00303611	2.29005
TGFB3	-1.77975	8.92147	-5.03606	3.98479e-05	0.00313018	2.23496
ABCA8	-2.80808	9.03112	-5.03431	4.00233e-05	0.00313018	2.2308
ZEB2	-2.23197	8.7638	-5.03078	4.03794e-05	0.00314666	2.22241
DECR2	1.1597	10.025	5.02908	4.05517e-05	0.00314666	2.21838
SERPINE2	-2.7823	9.64793	-5.02823	4.06388e-05	0.00314666	2.21635
NBEA	-1.46149	8.29249	-5.02629	4.08366e-05	0.00314666	2.21175
NR2F1	-2.36134	9.87715	-5.02277	4.11989e-05	0.00314666	2.20338
DCN	-2.58097	10.6833	-5.02101	4.13813e-05	0.00314666	2.1992
GYPC	-1.76323	8.62541	-5.02011	4.14746e-05	0.00314666	2.19706
COL16A1	-2.49786	9.54712	-5.01248	4.2277e-05	0.0031836	2.17891
ACOX2	-1.89503	8.31925	-5.01024	4.2515e-05	0.00319164	2.17359
ANKRD25	-1.88086	10.0461	-5.00514	4.30636e-05	0.00322288	2.16145
TOP2A	2.93118	9.66337	4.99664	4.39926e-05	0.00327096	2.14123
GFRA2	-1.18586	8.155	-4.99558	4.41095e-05	0.00327096	2.13872
PLEKHC1	-2.11213	10.6419	-4.98687	4.50855e-05	0.00333318	2.11799
LDB2	-1.4067	10.1799	-4.96883	4.7175e-05	0.00345614	2.07507
CHN1	-1.30362	8.41243	-4.93895	5.0854e-05	0.00365953	2.00394
HSPB2	-1.34051	7.94232	-4.93758	5.10299e-05	0.00366136	2.00067
TIGD5	1.00512	9.58945	4.93248	5.1688e-05	0.00369567	1.98853
STAB1	-1.74604	10.1467	-4.93021	5.19833e-05	0.00369567	1.98314
PAPPA	-1.28764	8.20946	-4.92779	5.23013e-05	0.00369804	1.97736
LOC648526	1.96102	10.7462	4.9245	5.27358e-05	0.00371795	1.96952
OLFM4	-1.80773	7.41615	-4.898	5.63691e-05	0.00388404	1.90642
SLC37A1	1.22391	9.75592	4.88584	5.81205e-05	0.00398215	1.87744
FLRT2	-1.10004	7.8773	-4.87116	6.03079e-05	0.00410767	1.84245
LOC729063	1.0962	10.1108	4.85829	6.22921e-05	0.00416771	1.81178
ITGAL	-1.19851	7.86676	-4.8575	6.24158e-05	0.00416771	1.80991
ESM1	2.72084	9.31594	4.85577	6.26886e-05	0.00416771	1.80577
RORB	-1.35885	7.46544	-4.85151	6.33651e-05	0.0041995	1.79561
PLSCR4	-1.84108	8.91823	-4.84935	6.37099e-05	0.0041995	1.79047
ZSCAN16	1.18283	10.1132	4.84561	6.43121e-05	0.00421368	1.78156
SLC38A1	1.31688	12.4579	4.84479	6.44448e-05	0.00421368	1.77961
CORO1A	-1.28236	9.21301	-4.83499	6.60548e-05	0.0042844	1.75624
ASPA	-1.69022	8.06204	-4.83156	6.66273e-05	0.00430244	1.74807
FLJ22655	-1.94873	8.01108	-4.82923	6.70199e-05	0.00430546	1.7425
DPYSL3	-2.59655	10.5997	-4.82883	6.70875e-05	0.00430546	1.74155
TTK	2.11565	8.82976	4.81803	6.89369e-05	0.0043894	1.71579
GNG11	-1.96057	10.2515	-4.81354	6.97199e-05	0.00442767	1.7051
KIAA1543	1.09161	8.85927	4.8074	7.08069e-05	0.00448499	1.69045
SNCA	-1.92872	7.87243	-4.80297	7.16011e-05	0.00450014	1.67988
AURKB	1.86534	8.94709	4.79888	7.23432e-05	0.00452117	1.67012
GFPT2	-1.84205	7.94259	-4.79806	7.24933e-05	0.00452117	1.66816
POU2F2	-1.21986	8.82108	-4.79558	7.29463e-05	0.00453778	1.66226
ADCY4	-1.51226	9.34791	-4.78758	7.44315e-05	0.00460661	1.64317
CPA6	-1.14974	7.27887	-4.78237	7.54143e-05	0.00464381	1.63075
LOC645001	-1.33297	10.3186	-4.77803	7.62441e-05	0.00467125	1.62039
C1orf54	-1.01509	10.2067	-4.76888	7.80228e-05	0.00475626	1.59855
RNASE4	-1.62608	8.85697	-4.76415	7.89569e-05	0.0047892	1.58728
DKFZp762E1312	1.54247	8.53166	4.76306	7.91739e-05	0.00479041	1.58468
STX2	-1.29101	8.19889	-4.76061	7.96647e-05	0.00480815	1.57883
F13A1	-1.11656	8.0455	-4.74598	8.26561e-05	0.0048946	1.54393
ZNF536	-1.311	7.68901	-4.74367	8.31392e-05	0.0048946	1.53841
KLRB1	-1.13105	7.52268	-4.74285	8.33106e-05	0.0048946	1.53646
FANCD2	1.10027	8.48661	4.73959	8.39983e-05	0.00490161	1.52867
CCL2	-2.24967	8.89626	-4.73409	8.51706e-05	0.00494147	1.51555
MPP1	-1.1695	8.20354	-4.72892	8.62875e-05	0.00495628	1.50322
C7	-2.67337	8.32626	-4.72842	8.63982e-05	0.00495628	1.502
WARS	-1.19921	10.2003	-4.72462	8.72279e-05	0.00499023	1.49295
SLC15A1	1.26656	8.28581	4.72143	8.7933e-05	0.00499023	1.48533
PDLIM3	-2.11244	8.56088	-4.72131	8.7959e-05	0.00499023	1.48505
CCDC120	1.00974	9.77588	4.71653	8.90252e-05	0.00502404	1.47364
MIF	1.03584	13.5577	4.70498	9.16566e-05	0.00512896	1.44606
SPRY1	-1.40402	10.2867	-4.7042	9.18355e-05	0.00512896	1.44422
COL15A1	-1.8007	8.96408	-4.7042	9.18364e-05	0.00512896	1.44421
POLQ	1.68529	8.54284	4.69823	9.32291e-05	0.00518904	1.42996
EMCN	-1.14956	8.0237	-4.69153	9.48185e-05	0.00524618	1.41396
ATP8B2	-1.0338	7.94289	-4.68969	9.52594e-05	0.00524618	1.40956
HAS3	2.49955	11.0561	4.68945	9.53159e-05	0.00524618	1.409
SMOC2	-2.389	8.6412	-4.68171	9.71935e-05	0.00533133	1.39054
CYTL1	-1.37048	7.72093	-4.68062	9.74617e-05	0.00533133	1.38793
LILRB3	-1.04583	7.72018	-4.68031	9.75391e-05	0.00533133	1.38718
CLIC4	-1.22215	7.98323	-4.6692	0.00010031	0.00543899	1.36066
IQGAP3	2.28448	9.4576	4.66795	0.000100627	0.00543899	1.35767
MARVELD3	1.35622	9.23073	4.66582	0.000101168	0.00544267	1.3526
NUSAP1	2.49571	9.71527	4.66235	0.000102058	0.00544267	1.3443
STEAP3	1.37613	9.65559	4.66178	0.000102204	0.00544267	1.34295
GZMA	-1.39243	8.58454	-4.65062	0.000105122	0.00557057	1.3163
RUNX3	-1.16523	8.26927	-4.64777	0.00010588	0.00558966	1.3095
KNTC1	1.25854	9.66414	4.64496	0.000106632	0.00558966	1.3028
RHBDL3	-1.04591	7.51413	-4.64402	0.000106885	0.00558966	1.30056
SERPINF1	-2.09479	9.67017	-4.64326	0.000107091	0.00558966	1.29874
LMNB2	1.00555	10.6613	4.63407	0.000109603	0.00564674	1.27679
LOC58489	1.34757	12.4133	4.63332	0.00010981	0.00564674	1.27501
TNFSF12	-1.04477	8.69807	-4.62915	0.000110971	0.005693	1.26505
SLC20A1	1.29355	12.9226	4.62758	0.000111412	0.00569304	1.2613
DPYD	-1.16085	8.07561	-4.62545	0.000112011	0.00569966	1.25623
GSN	-1.339	8.88863	-4.61835	0.000114035	0.00576646	1.23928
ITGB2	-1.87866	10.3267	-4.61678	0.000114489	0.00577741	1.23552
MT1A	-2.24761	10.8184	-4.61391	0.000115321	0.0057854	1.22866
TNFAIP8L3	-1.47962	8.05142	-4.61377	0.000115361	0.0057854	1.22834
ZAK	-1.66381	8.89161	-4.6089	0.000116788	0.00582377	1.2167
GPR172A	1.12543	10.4204	4.60708	0.000117323	0.00582377	1.21238
NES	-1.67617	8.46377	-4.59778	0.000120109	0.00587807	1.19017
CSRP1	-1.78884	12.3437	-4.59392	0.000121285	0.00592373	1.18095
KIF20A	2.05973	8.65263	4.59158	0.000122002	0.00594679	1.17537
TEK	-1.05751	8.27766	-4.58925	0.000122722	0.005958	1.16981
SPAG5	1.59002	9.0904	4.57959	0.000125751	0.00606875	1.14673
UBE2C	2.3399	9.07055	4.57654	0.000126721	0.00609137	1.13946
SLC4A11	2.04681	9.76623	4.56851	0.000129315	0.00617651	1.12029
APOD	-3.13156	9.76914	-4.56662	0.000129934	0.00618369	1.11577
LOC727882	-1.15265	7.94996	-4.56401	0.000130793	0.00619194	1.10953
AOX1	-1.26141	7.54786	-4.5616	0.000131588	0.00621478	1.1038
PLK4	1.07791	8.699	4.55575	0.000133547	0.00628697	1.08981
GSK3B	1.14539	10.0597	4.55549	0.000133633	0.00628697	1.08921
FLNC	-3.68536	10.2698	-4.55134	0.000135042	0.00632874	1.07929
TGFBI	-1.75345	11.7029	-4.54665	0.000136648	0.00637947	1.0681
MMP11	1.1233	8.15747	4.53842	0.000139513	0.00645015	1.04847
GPR177	-1.21896	9.05811	-4.5374	0.000139874	0.00645015	1.04603
MAP1B	-1.86988	8.54908	-4.53622	0.000140291	0.00645015	1.04321
DACT1	-1.14683	8.13488	-4.52436	0.000144554	0.00658308	1.01489
RARRES2	-1.83834	9.30093	-4.52212	0.000145372	0.0065968	1.00955
C20orf151	1.02947	8.62788	4.51694	0.000147285	0.00662184	0.997184
NCAPG	2.02263	8.74239	4.51483	0.00014807	0.00663434	0.992158
TMTC1	-1.35848	8.10425	-4.51473	0.000148109	0.00663434	0.99191
MAPRE2	-1.5195	9.65104	-4.51233	0.000149007	0.0066623	0.986191
C1QA	-2.05111	10.4032	-4.51028	0.000149782	0.00667958	0.981283
TSC22D1	-1.42106	10.5237	-4.50778	0.000150729	0.00670234	0.975322
EDG4	1.14633	11.1878	4.50396	0.000152189	0.00674332	0.966202
CNN1	-3.36135	8.59527	-4.50019	0.000153643	0.00676785	0.957207
C20orf46	2.53583	10.2298	4.49726	0.000154783	0.00679566	0.950216
FHL1	-2.63729	9.03852	-4.49543	0.0001555	0.00681483	0.945846
MXRA7	-1.18799	8.57929	-4.49469	0.000155791	0.00681527	0.944081
SYNC1	-1.20467	8.1378	-4.48951	0.000157842	0.00686796	0.931709
LAD1	2.34692	11.4805	4.48185	0.000160922	0.00695486	0.913432
TLR1	-1.14441	8.11605	-4.48075	0.000161369	0.0069592	0.910805
ADAMTS8	-1.86888	8.72442	-4.47836	0.000162345	0.00698852	0.905102
SCARA3	-1.2387	8.17458	-4.47455	0.000163911	0.00698852	0.896026
VIM	-2.45086	11.8822	-4.47419	0.000164061	0.00698852	0.895164
C16orf59	1.21764	8.06474	4.4724	0.000164805	0.00700007	0.890884
DTL	1.58457	8.83206	4.46705	0.000167044	0.00706612	0.87812
PCOLCE	-1.03331	9.00191	-4.46432	0.000168199	0.0070903	0.871606
SLC19A1	1.12052	8.83457	4.45572	0.000171889	0.00719595	0.851087
ASPM	2.11021	8.61925	4.45284	0.000173142	0.00722357	0.844215
LOC221091	-1.42034	8.03308	-4.44679	0.000175803	0.00732202	0.829794
RPL23AP13	-1.20314	8.56336	-4.44456	0.000176798	0.00733834	0.824457
STAP2	1.4697	9.8762	4.4411	0.000178349	0.0073701	0.816202
SLC9A9	-1.25111	8.57894	-4.44068	0.000178538	0.0073701	0.815199
FBLN5	-1.41597	8.11278	-4.43671	0.000180333	0.00737182	0.805742
LIMS2	-1.49799	8.40404	-4.43382	0.000181652	0.00740086	0.798852
CD6	-1.53242	8.17786	-4.43201	0.000182487	0.00742246	0.794513
EPS8L1	1.43573	8.6541	4.42408	0.000186171	0.0075095	0.775619
HAVCR2	-1.10793	9.17537	-4.4229	0.000186729	0.00751955	0.772789
GPR124	-1.4735	8.9263	-4.4215	0.000187387	0.00753356	0.769465
PLCL2	-1.07534	8.28253	-4.41816	0.000188974	0.00757119	0.76149
ZNF521	-1.44335	8.46839	-4.41757	0.000189256	0.00757119	0.760079
PDGFC	-1.28858	8.41994	-4.41481	0.00019058	0.00759915	0.75349
PDK4	-2.23414	9.11959	-4.41178	0.000192039	0.00764481	0.746279
SDPR	-1.77139	8.3722	-4.40814	0.000193811	0.00769967	0.737599
COLEC12	-1.60048	8.01486	-4.40477	0.000195468	0.00772514	0.729552
MEG3	-1.72344	8.19872	-4.40441	0.000195646	0.00772514	0.728693
EPB41L2	-1.30676	9.04878	-4.3983	0.000198686	0.00781979	0.714118
SYNPO2	-1.40184	8.03155	-4.39538	0.000200152	0.00785209	0.707168
SLC45A3	1.95718	9.81941	4.38627	0.000204809	0.00795776	0.68543
MYADM	-1.4651	9.19548	-4.38216	0.00020694	0.00802776	0.675644
NUDT8	1.15052	9.68421	4.37655	0.00020989	0.00810291	0.662268
SFN	1.98504	10.7628	4.37601	0.000210178	0.00810291	0.66097
SPARCL1	-2.50687	10.8129	-4.37558	0.000210403	0.00810291	0.659963
RNF128	1.33686	9.88728	4.37532	0.000210543	0.00810291	0.659332
ST14	1.38315	9.5122	4.37448	0.000210989	0.00810476	0.657331
HLA-DPA1	-2.77402	11.2263	-4.37176	0.000212443	0.00813741	0.650841
CALD1	-2.5902	10.6951	-4.37017	0.000213294	0.00814435	0.647063
FCHO1	1.20198	8.47923	4.3661	0.000215497	0.0081954	0.637352
TGFBR2	-1.73161	10.3583	-4.36485	0.000216177	0.00819757	0.634376
TNFRSF1B	-1.43224	9.64987	-4.36318	0.000217091	0.00819757	0.630391
PRC1	2.11897	9.55831	4.36294	0.000217222	0.00819757	0.62982
MT2A	-2.47045	10.9375	-4.36212	0.000217668	0.00819757	0.627879
PPAP2B	-1.02322	8.57696	-4.36043	0.0002186	0.00820744	0.623843
MSRB3	-1.71907	8.13375	-4.36022	0.000218717	0.00820744	0.623339
PWWP2	1.00156	9.66037	4.35834	0.000219755	0.0082106	0.618864
CCNB2	2.30566	9.05364	4.35512	0.000221546	0.00825217	0.611193
LOC647954	1.87556	11.0795	4.3505	0.000224145	0.00830114	0.600174
MCOLN2	-1.03719	8.62044	-4.34933	0.000224808	0.00830114	0.597385
CDS1	1.8817	10.8869	4.34921	0.000224874	0.00830114	0.597104
KIAA1794	1.25675	8.89886	4.34915	0.000224909	0.00830114	0.59696
TMEFF2	-1.40804	7.60529	-4.3467	0.000226301	0.00832075	0.591128
SBK1	1.7203	8.66839	4.34441	0.000227615	0.00832321	0.585656
GNG7	-1.44979	8.30866	-4.344	0.000227846	0.00832321	0.5847
CLDN5	-1.65441	8.77174	-4.33234	0.000234646	0.00848842	0.556915
CNN3	-1.46924	12.2434	-4.33211	0.000234787	0.00848842	0.556349
C1QC	-1.80531	9.38225	-4.33197	0.000234869	0.00848842	0.55602
FUT3	1.8292	9.61636	4.32859	0.000236876	0.00849557	0.54798
PPARG	1.63334	11.4888	4.32012	0.000241994	0.00855354	0.527786
ZBTB16	-1.57887	8.40698	-4.31826	0.000243128	0.00857042	0.523371
FLJ31951	-1.19091	9.69901	-4.31443	0.00024549	0.00859691	0.514237
TROAP	1.43473	8.19023	4.31388	0.000245831	0.00859691	0.512923
C1orf24	-2.25722	9.94209	-4.31329	0.000246197	0.00859691	0.511518
NT5DC2	1.10545	10.6028	4.31298	0.000246385	0.00859691	0.5108
B3GNT1	-1.18849	10.475	-4.3071	0.000250066	0.00866433	0.49679
PRKCDBP	-1.90933	9.39102	-4.30307	0.000252623	0.00872702	0.487181
HOOK1	1.5291	10.0628	4.30251	0.000252978	0.00872702	0.485854
FAM20C	-1.14469	7.88395	-4.301	0.000253944	0.00872702	0.482255
COL5A1	-1.87537	10.6239	-4.29979	0.00025472	0.00872702	0.479373
PKD1	-1.03447	9.13396	-4.29158	0.000260046	0.00885868	0.45983
CALM1	-1.13103	12.3322	-4.28932	0.000261532	0.00888442	0.454448
CDT1	1.64436	8.29295	4.28519	0.000264271	0.00895247	0.444608
BUB1B	1.54567	8.27796	4.28113	0.000266987	0.00901135	0.434954
KLF9	-1.90303	10.109	-4.28112	0.000266992	0.00901135	0.434936
ZNF440	1.08511	9.314	4.27449	0.000271495	0.00909584	0.41914
SSFA2	-1.04959	8.31574	-4.2726	0.00027279	0.0091252	0.414647
CFD	-2.7298	11.4466	-4.26912	0.000275193	0.00916921	0.406366
SORCS2	-1.06744	7.77399	-4.25655	0.000284053	0.00937451	0.376448
LOC732075	1.28365	9.66573	4.25388	0.000285969	0.00938681	0.3701
SLC29A2	1.07446	9.29019	4.25137	0.000287784	0.00939656	0.364128
C21orf2	-1.00243	9.51943	-4.25133	0.000287812	0.00939656	0.364036
CSF1R	-1.67126	10.3918	-4.24923	0.000289341	0.00943336	0.359033
PTHR1	-1.16055	8.34249	-4.24683	0.000291095	0.00946565	0.353327
PDPN	-1.65278	9.71088	-4.2414	0.000295101	0.00952613	0.340425
ANXA5	-1.65121	11.0614	-4.2412	0.000295251	0.00952613	0.339945
C13orf34	1.04145	9.10301	4.2406	0.000295697	0.00952613	0.338521
TPX2	2.02035	9.04441	4.23689	0.000298472	0.00956952	0.329701
TNRC9	1.78098	8.97617	4.2367	0.000298617	0.00956952	0.329243
CLEC2B	-1.00245	8.17424	-4.22449	0.000307949	0.00977873	0.300196
TMEM158	-1.84104	10.0037	-4.22359	0.000308643	0.00977873	0.298072
CDCA5	2.07036	9.09181	4.22253	0.000309468	0.00978559	0.295554
JUP	1.50481	12.0586	4.22213	0.000309785	0.00978559	0.294586
MGC13057	-1.58246	8.32581	-4.21619	0.00031445	0.00983102	0.28048
STX3	1.1713	10.7227	4.21302	0.000316973	0.00985899	0.272939
RBP1	-1.6658	9.36207	-4.21133	0.000318326	0.00988844	0.268918
PRICKLE2	-1.45272	9.93747	-4.20783	0.000321142	0.00991203	0.260607
C4orf18	-1.33386	9.37523	-4.20779	0.000321176	0.00991203	0.260508
RNF150	-1.702	8.9078	-4.20686	0.000321931	0.00991203	0.258291
SDC1	1.92451	12.3254	4.20663	0.000322117	0.00991203	0.257746
HMMR	1.51003	8.2706	4.20498	0.000323453	0.00991203	0.253841
FLJ21438	-1.48646	9.63666	-4.19626	0.00033064	0.0100402	0.233101
SELP	-1.17864	7.59085	-4.19189	0.000334298	0.0100841	0.222719
LY96	-1.51557	9.12338	-4.19066	0.000335329	0.0100841	0.219815
CENPF	1.62025	8.55492	4.19057	0.000335405	0.0100841	0.219601
PPAPDC3	-1.316	7.82883	-4.18713	0.000338326	0.0101385	0.21142
DES	-3.43931	8.52132	-4.18567	0.00033957	0.0101466	0.207958
GAS1	-1.53867	7.68978	-4.1797	0.000344715	0.010238	0.193768
MT1M	-2.19906	7.83117	-4.17919	0.000345153	0.010238	0.19257
WDR72	2.95331	9.95453	4.17387	0.000349809	0.0103383	0.179929
C1QB	-1.82888	9.80622	-4.17098	0.000352366	0.0103886	0.17306
TMEM176A	-1.55668	8.64697	-4.16683	0.000356062	0.0104722	0.163217
C20orf127	-1.59288	8.40557	-4.16555	0.000357214	0.0104807	0.16017
LHFP	-1.89854	9.38422	-4.15955	0.000362653	0.0105861	0.145914
SFRP2	-1.23086	7.53778	-4.15657	0.000365379	0.0106178	0.13885
EPHA1	1.64152	9.98557	4.15299	0.000368691	0.0106885	0.130341
EHD2	-1.31029	9.27492	-4.15205	0.000369559	0.0107009	0.128122
LOC643668	-1.0338	8.97427	-4.15116	0.000370385	0.0107121	0.126016
CPXM2	-1.90603	8.48336	-4.14689	0.000374385	0.0107765	0.115886
C20orf149	1.01195	9.91418	4.14437	0.000376769	0.0108304	0.109899
GDPD2	1.04102	7.94353	4.14397	0.000377146	0.0108304	0.108956
C1R	-1.10783	7.96288	-4.14332	0.00037777	0.0108355	0.107397
CTSG	-1.2903	7.86759	-4.14129	0.000379701	0.0108536	0.102589
IGSF9B	-1.17573	7.66021	-4.138	0.000382857	0.0109093	0.0947818
PRAC	-2.66753	8.09167	-4.13479	0.000385957	0.0109541	0.0871788
VEGFA	1.37119	8.77079	4.12801	0.000392597	0.0111089	0.0710938
BUB1	1.34972	8.89798	4.11625	0.000404383	0.0113709	0.043204
MYLK	-2.30958	8.57868	-4.10885	0.000411982	0.011518	0.0256545
KIAA0101	1.5795	8.7684	4.10459	0.000416419	0.011607	0.0155545
FLJ22184	1.03206	8.23939	4.09924	0.000422058	0.0117064	0.00287577
CD2	-1.74283	8.5646	-4.09577	0.000425753	0.0117643	-0.00534063
ASF1B	1.84994	8.64145	4.09549	0.00042606	0.0117643	-0.00601896
FNBP1	-1.20954	11.2309	-4.09544	0.000426113	0.0117643	-0.00613716
COL14A1	-1.44482	7.90522	-4.09205	0.00042976	0.0118344	-0.014169
UHRF1	2.06414	9.33683	4.08922	0.000432821	0.0118553	-0.0208585
IFITM2	-1.54083	12.3235	-4.08759	0.0004346	0.0118773	-0.0247251
PLXNB1	1.30657	11.5348	4.08477	0.000437686	0.0119482	-0.0313934
CCL5	-1.86367	8.67603	-4.08159	0.000441198	0.0119934	-0.0389258
PMP22	-2.44975	9.66376	-4.07833	0.000444832	0.012062	-0.0466551
NLGN1	-1.21372	7.63342	-4.0763	0.000447111	0.0120969	-0.0514723
LOC653583	1.28959	9.861	4.07511	0.000448451	0.0121128	-0.0542911
CDC45L	1.11376	7.74711	4.07426	0.000449402	0.0121128	-0.0562874
EPB41L3	-2.22115	10.8524	-4.07357	0.00045019	0.0121128	-0.0579378
TMEM125	1.34911	9.38506	4.06904	0.000455337	0.0122242	-0.0686514
HLA-DRB4	-2.66058	10.5466	-4.06701	0.000457672	0.0122599	-0.0734701
DOCK11	-1.14128	8.28355	-4.05149	0.000475863	0.0125536	-0.110194
HSPA12B	-1.02024	8.12213	-4.05063	0.000476891	0.0125671	-0.112227
FAT3	-1.04439	8.32707	-4.04818	0.00047984	0.0126311	-0.118033
GHR	-1.79879	8.26797	-4.04488	0.000483832	0.012695	-0.125838
OLFML1	-1.26093	8.14441	-4.03706	0.000493424	0.0129188	-0.14433
PROS1	-1.7568	9.45217	-4.03374	0.000497551	0.012997	-0.152176
SERINC2	1.8826	11.7181	4.03268	0.000498877	0.0130056	-0.154683
PRICKLE1	-1.99594	9.1069	-4.02623	0.000507019	0.0131614	-0.169929
VAMP5	-1.17102	10.9962	-4.02075	0.000514044	0.013287	-0.182888
IGJ	-3.22917	8.97598	-4.01844	0.000517032	0.0133077	-0.188346
NFIX	-1.64887	10.3109	-4.01751	0.000518235	0.0133246	-0.190534
ZBTB20	-1.07408	10.2416	-4.01106	0.000526691	0.0134284	-0.205775
C9orf140	1.57131	8.83491	4.00933	0.000528989	0.0134447	-0.209873
DARC	-2.65191	8.66457	-4.00847	0.000530125	0.0134595	-0.211893
PRDM8	-1.45846	8.15782	-4.00478	0.000535059	0.0135143	-0.220616
LOC440030	2.15751	8.97353	3.99851	0.000543539	0.0136717	-0.23542
RGS1	-1.9436	8.80782	-3.99693	0.000545699	0.0136977	-0.239154
KCNMB1	-2.24315	8.42507	-3.98896	0.000556717	0.013839	-0.257972
KRT17	3.04938	12.7202	3.98821	0.000557769	0.0138435	-0.259748
ANG	-1.63915	9.53338	-3.98458	0.000562864	0.0139298	-0.268307
GRHL1	1.38722	8.94149	3.98411	0.000563539	0.0139298	-0.269436
DDR2	-1.47988	8.66536	-3.97621	0.000574809	0.0140805	-0.288074
HMGB3	1.33567	9.47144	3.9685	0.000586027	0.0142682	-0.306263
TSCOT	-1.46437	8.08006	-3.96592	0.000589831	0.0143177	-0.312352
FTHL8	-1.30992	13.4296	-3.96552	0.000590414	0.0143177	-0.313282
FLJ25416	1.2609	8.46943	3.96251	0.000594895	0.0143976	-0.320395
PELI2	-1.27355	8.5149	-3.95848	0.000600926	0.0145003	-0.329887
LOC641750	-1.57483	10.3776	-3.95715	0.000602936	0.01452	-0.33303
GJB6	1.97123	9.39171	3.95444	0.00060704	0.0145612	-0.339412
SLCO2B1	-1.34587	8.56776	-3.95107	0.000612195	0.0146559	-0.347368
TK1	1.77971	8.77748	3.94164	0.000626818	0.0149287	-0.369575
CD8A	-1.4073	8.00394	-3.92706	0.000650131	0.0153488	-0.403924
CDCA3	1.42309	8.22057	3.92677	0.000650601	0.0153488	-0.404603
CPE	-1.67759	9.2975	-3.92576	0.000652257	0.0153729	-0.406994
PVRL4	2.00493	10.2603	3.92518	0.000653198	0.0153802	-0.408349
PRRT2	-1.83731	9.35356	-3.92479	0.00065384	0.0153804	-0.409273
RGS11	-2.02262	8.81981	-3.9224	0.000657756	0.0154508	-0.41489
CYP27A1	-1.97906	9.47943	-3.92087	0.000660289	0.0154508	-0.418504
RAMP1	-1.1425	7.63039	-3.92065	0.000660643	0.0154508	-0.419008
TP53I3	1.20105	9.70223	3.91973	0.000662164	0.0154674	-0.42117
RRAS	-1.51391	10.7302	-3.91915	0.000663131	0.0154674	-0.422543
TBX1	1.21277	8.56001	3.91697	0.000666761	0.0155193	-0.427677
C19orf48	1.05169	10.2585	3.91576	0.000668789	0.015525	-0.430533
EDNRA	-1.51789	8.70537	-3.91568	0.000668923	0.015525	-0.430721
PGM5	-2.827	9.07103	-3.91483	0.000670349	0.0155433	-0.432723
SHMT2	1.08725	12.1819	3.91317	0.000673138	0.0155659	-0.436628
RIMBP2	-1.08983	7.31091	-3.9131	0.000673245	0.0155659	-0.436777
SMC4	1.10953	9.47324	3.91013	0.000678268	0.0156549	-0.443767
EVPL	2.08943	11.2329	3.90807	0.000681784	0.0156888	-0.448627
CENPE	1.17252	8.09943	3.90555	0.000686084	0.0157728	-0.45454
ADH1B	-1.13098	7.50951	-3.90447	0.000687942	0.0157857	-0.457081
LOC642113	-2.14486	8.28431	-3.90163	0.000692854	0.0158325	-0.463771
CENPM	1.68173	8.73367	3.9016	0.00069291	0.0158325	-0.463846
CCNB1	1.32895	8.62074	3.90068	0.000694507	0.0158325	-0.466011
MYH14	1.09724	9.12873	3.90066	0.000694538	0.0158325	-0.466052
ALDH2	-2.04909	9.41668	-3.89923	0.000697016	0.015874	-0.469402
TAGLN	-2.46235	11.8087	-3.89886	0.000697666	0.015874	-0.470277
RNASEH2A	1.15566	9.41817	3.8947	0.000704966	0.0160102	-0.480063
AP1S2	-1.69402	9.32153	-3.89292	0.000708114	0.0160622	-0.484252
DLG7	1.59166	8.24164	3.89089	0.000711718	0.0161034	-0.489024
CD163	-1.36917	7.96302	-3.89002	0.000713265	0.0161234	-0.491064
LIFR	-1.48157	8.04479	-3.8892	0.000714741	0.0161417	-0.493008
COL21A1	-1.0527	7.86112	-3.87693	0.000736996	0.0164458	-0.521826
ENPP2	-1.84486	9.45811	-3.87316	0.000743975	0.016556	-0.530684
MFAP4	-2.762	10.0415	-3.8726	0.000745018	0.0165641	-0.532001
SPON1	-2.50819	9.34587	-3.87123	0.00074757	0.0166056	-0.535214
ETV4	1.70823	8.87398	3.86881	0.000752111	0.0166912	-0.540904
PPP1R14A	-1.6648	10.0141	-3.86402	0.00076117	0.0168156	-0.552155
PNMA1	-1.04848	8.39248	-3.85885	0.000771058	0.0169877	-0.564282
GJB2	2.83108	10.1915	3.85772	0.000773239	0.0170204	-0.566935
MYL9	-2.16325	9.57057	-3.85483	0.000778855	0.017113	-0.573735
IGFBP6	-1.9677	9.78645	-3.84891	0.00079045	0.0173208	-0.587616
DQX1	1.1498	8.01975	3.84576	0.000796684	0.017426	-0.594996
CASQ2	-1.95985	7.77091	-3.83945	0.000809349	0.017616	-0.60981
CKAP2L	1.58859	8.4297	3.8393	0.000809654	0.017616	-0.610164
GLT8D2	-1.31898	8.23896	-3.83248	0.000823549	0.0177496	-0.626146
TIMELESS	1.04904	10.0495	3.83126	0.000826067	0.0177809	-0.629012
SLC2A1	1.97958	9.91524	3.82371	0.000841774	0.0180074	-0.6467
SNORD55	1.00384	8.5567	3.82052	0.00084851	0.0181197	-0.654183
E2F2	1.82617	8.84624	3.81982	0.000849986	0.0181353	-0.655816
LOC284837	1.50852	9.15618	3.81946	0.000850752	0.0181357	-0.656661
BAIAP2L1	1.50883	10.8703	3.81731	0.00085533	0.0181855	-0.6617
MFAP5	-1.11164	7.46839	-3.8149	0.000860486	0.0182791	-0.667343
ESD	-1.09168	11.5284	-3.81395	0.000862528	0.0183065	-0.669568
CEP55	1.70922	8.52365	3.81106	0.000868754	0.0184226	-0.676321
AOC3	-1.34948	8.21018	-3.8079	0.000875632	0.0185039	-0.683724
ST6GALNAC6	-1.07418	9.81603	-3.80717	0.000877234	0.0185132	-0.68544
ERO1L	1.0695	9.97326	3.80701	0.000877595	0.0185132	-0.685825
TMEM79	1.05575	9.88015	3.80646	0.000878792	0.0185224	-0.687105
LMCD1	-1.69472	9.23389	-3.806	0.000879803	0.0185277	-0.688185
TCN1	3.86567	10.1943	3.80179	0.000889079	0.0186678	-0.698029
SLFN11	-1.73457	9.17605	-3.80176	0.000889155	0.0186678	-0.69811
MYH11	-3.23172	11.5188	-3.80097	0.000890911	0.0186755	-0.699962
TPM2	-2.31229	11.8075	-3.80039	0.000892198	0.0186755	-0.701316
ARHGAP24	-1.03128	7.55394	-3.79899	0.000895313	0.0187246	-0.704588
STXBP2	1.09683	11.4929	3.79853	0.000896338	0.0187299	-0.705661
KRT8	2.30459	12.8433	3.79195	0.000911156	0.0189549	-0.721051
AURKA	1.61646	9.16674	3.78722	0.000921964	0.0190623	-0.732117
STARD13	-1.13459	8.10322	-3.78702	0.000922432	0.0190623	-0.732593
SORCS1	-1.62207	7.89739	-3.78498	0.000927136	0.0191239	-0.737367
LOC400451	1.53758	12.1039	3.7816	0.000934971	0.0192072	-0.745263
SPOCK2	-1.24486	9.46184	-3.77725	0.000945164	0.0193672	-0.755436
KIF15	1.30811	7.9394	3.77609	0.000947887	0.0193743	-0.758136
LOC440421	1.72302	8.86424	3.77526	0.000949842	0.019398	-0.760069
HIC2	1.2426	9.50499	3.77197	0.000957672	0.0195087	-0.767771
MAPK13	1.58746	11.8212	3.7683	0.000966461	0.0195894	-0.776342
C20orf55	1.35856	10.9042	3.76658	0.000970598	0.0196405	-0.780349
TMED10	-1.51617	9.34015	-3.76231	0.000980984	0.0198234	-0.790333
CYP1B1	-2.10028	8.72045	-3.75902	0.000989056	0.0199146	-0.798019
REEP1	-1.69644	8.5718	-3.7547	0.000999747	0.02008	-0.808103
SH2B3	-1.0173	9.2696	-3.75266	0.00100484	0.020149	-0.812867
LOC652493	-2.68907	8.90715	-3.74853	0.00101521	0.0202838	-0.8225
HCLS1	-1.50882	9.60689	-3.74787	0.00101688	0.02029	-0.824038
ACTA2	-2.25866	12.9632	-3.73549	0.00104867	0.0206701	-0.852907
FAIM2	-1.07796	7.1942	-3.73253	0.00105644	0.0207895	-0.859824
COL6A2	-1.85011	9.15676	-3.72584	0.00107416	0.0209647	-0.875421
PTGS1	-2.47269	9.09947	-3.72572	0.00107447	0.0209647	-0.875685
LOC651751	-1.60661	7.8344	-3.72563	0.00107473	0.0209647	-0.875912
PTPRO	-1.03579	8.0209	-3.72559	0.00107483	0.0209647	-0.875999
FCER1A	-1.41699	7.91118	-3.72514	0.00107602	0.0209713	-0.877043
RPESP	-2.33475	9.19642	-3.72359	0.00108019	0.0210356	-0.880666
STIL	1.12803	9.66956	3.71804	0.00109518	0.0212285	-0.89358
KIF2C	1.41082	8.42045	3.71769	0.00109613	0.0212285	-0.894391
RARRES3	-1.9472	10.7086	-3.71755	0.00109652	0.0212285	-0.894732
MYOM1	-1.7571	8.75411	-3.71323	0.00110834	0.0213489	-0.904777
CDH11	-1.7275	8.99788	-3.71315	0.00110856	0.0213489	-0.904967
LOC401074	1.16167	8.7733	3.71055	0.00111576	0.0214366	-0.911032
ARMCX1	-1.27535	8.59769	-3.70812	0.00112253	0.0214933	-0.916695
FCRLB	2.27054	10.1231	3.7079	0.00112314	0.0214933	-0.917205
LOC647450	-2.3738	8.81662	-3.70514	0.00113086	0.0216032	-0.923623
FBLN2	-1.45836	8.86208	-3.70261	0.00113799	0.0216922	-0.929513
CA9	2.34892	8.86816	3.70212	0.00113936	0.0217015	-0.930647
PFKFB4	1.71724	10.6862	3.69678	0.00115457	0.0219224	-0.943068
TCEAL7	-1.00637	7.38273	-3.69248	0.00116697	0.0221061	-0.953074
SYT11	-1.49553	8.62939	-3.6915	0.00116982	0.0221256	-0.955361
FLJ20105	1.0259	7.89434	3.69074	0.00117202	0.0221327	-0.957118
LTBP4	-1.93891	10.6963	-3.68978	0.00117481	0.0221593	-0.95935
LPXN	-1.00324	10.3678	-3.68519	0.00118829	0.0222843	-0.970032
CDCA8	1.20716	8.41214	3.68346	0.00119338	0.0223626	-0.974038
ADAMTS1	-1.46001	10.2123	-3.67854	0.00120805	0.0225679	-0.98548
FAM13A1	1.0503	9.67234	3.67796	0.00120978	0.022583	-0.986825
MRGPRF	-1.96511	8.5592	-3.67449	0.00122026	0.0226277	-0.994898
CDC2	1.65035	8.29787	3.67422	0.00122107	0.0226277	-0.995524
ECHDC3	-1.05969	7.98765	-3.67216	0.00122732	0.0226668	-1.0003
H2AFY2	1.06548	11.9531	3.66824	0.00123931	0.0228535	-1.0094
TPM1	-2.04056	9.86406	-3.66608	0.00124597	0.0229069	-1.01442
OSBP2	1.26883	9.21348	3.66562	0.00124739	0.0229156	-1.01549
LOC649923	-1.17435	7.73646	-3.66244	0.00125725	0.0229925	-1.02286
PAM	-1.18003	10.1467	-3.65802	0.0012711	0.0231375	-1.03312
LMOD1	-1.60973	8.09171	-3.65522	0.00127996	0.0232089	-1.03962
IFITM3	-1.48872	12.3194	-3.65496	0.00128079	0.0232089	-1.04023
AGR3	-1.64386	7.74898	-3.64861	0.00130109	0.0234591	-1.05494
GPC2	1.09119	8.92622	3.64655	0.00130775	0.0235269	-1.05972
SNHG3-RCC1	1.18073	10.1839	3.6452	0.00131215	0.0235713	-1.06287
MFGE8	-1.01559	12.045	-3.64489	0.00131314	0.0235717	-1.06358
AQP1	-1.40636	10.1909	-3.64325	0.00131849	0.0236313	-1.06738
GNA15	1.09036	10.8905	3.63925	0.00133161	0.0237628	-1.07664
HLA-DMB	-1.58049	11.5243	-3.63077	0.00135988	0.0241257	-1.0963
MELK	1.29156	8.12725	3.62985	0.00136296	0.0241392	-1.09842
PRSS16	1.2347	9.72922	3.62966	0.00136362	0.0241392	-1.09887
MT1X	-1.78963	9.91333	-3.62787	0.00136966	0.0242109	-1.103
ABHD9	1.32564	8.64364	3.62687	0.00137306	0.0242183	-1.10533
TRIP13	1.83601	8.8393	3.62372	0.0013838	0.0242676	-1.11262
TUBB6	-1.58742	8.6976	-3.61566	0.00141169	0.0245597	-1.13128
CTGF	-1.63855	10.462	-3.60929	0.0014341	0.0248269	-1.14602
FAM64A	1.11132	8.07783	3.60083	0.00146442	0.0251545	-1.16558
POU5F1	1.33861	9.23898	3.59728	0.00147731	0.0252455	-1.17377
HLA-F	-1.45057	10.0053	-3.59536	0.00148435	0.0253102	-1.17821
PCOLCE2	-1.45869	7.88602	-3.5942	0.00148861	0.0253199	-1.18089
CYGB	-1.33053	10.3592	-3.59024	0.00150322	0.0254794	-1.19003
PLA2G2F	1.49986	9.0524	3.57329	0.00156748	0.026313	-1.22915
FXYD1	-1.21953	7.84089	-3.57269	0.00156983	0.026313	-1.23055
C17orf53	1.14858	8.72456	3.57249	0.00157059	0.026313	-1.231
FGF11	1.46877	8.46946	3.56721	0.00159118	0.0265323	-1.24317
REEP2	-1.07227	7.68184	-3.56624	0.00159502	0.0265514	-1.24542
KRT19	2.3736	14.737	3.566	0.00159595	0.0265514	-1.24597
ZNF659	-1.33463	7.6504	-3.55949	0.00162178	0.0267934	-1.26097
LPPR4	-1.60236	7.99703	-3.5592	0.00162294	0.0267934	-1.26164
LOC401115	1.35511	12.958	3.55764	0.00162921	0.0268176	-1.26524
HES1	1.21381	10.7937	3.554	0.00164388	0.0268865	-1.27361
FLJ37078	1.05911	8.56784	3.55356	0.00164569	0.0268865	-1.27464
KIAA0513	-1.10274	9.04325	-3.55235	0.00165059	0.0269016	-1.27742
NIPSNAP1	1.09296	10.7293	3.5473	0.00167126	0.0270558	-1.28904
KIF4A	1.22108	8.239	3.54712	0.00167203	0.0270558	-1.28947
DAAM2	-1.05789	7.88145	-3.54467	0.00168214	0.0271317	-1.2951
SNORD33	1.65218	9.11377	3.54315	0.00168844	0.0271929	-1.29859
ARHGAP15	-1.65764	8.3727	-3.53877	0.00170679	0.0273464	-1.30868
TSTA3	1.11867	9.91274	3.53572	0.00171965	0.0273993	-1.31569
HLA-DRB3	-2.27706	10.0576	-3.52574	0.00176243	0.0278287	-1.33863
GSTM5	-1.08223	7.60321	-3.52545	0.00176371	0.0278287	-1.33931
ANLN	1.38604	8.57448	3.52532	0.00176425	0.0278287	-1.3396
ACTC1	-2.93356	8.48875	-3.52446	0.00176802	0.0278521	-1.34159
C1orf135	1.06163	7.99901	3.52177	0.00177976	0.0280007	-1.34777
PAK3	-1.13542	7.53629	-3.5174	0.00179901	0.0281941	-1.35781
MYOT	-1.19271	7.54748	-3.51459	0.00181148	0.028326	-1.36425
PPP1R12B	-1.03972	7.75193	-3.51445	0.00181208	0.028326	-1.36457
KLHL5	-1.21173	9.68797	-3.5122	0.00182218	0.0284127	-1.36975
PPM1K	-1.06146	8.87203	-3.51217	0.0018223	0.0284127	-1.36981
RAD54L	1.28778	8.32959	3.50969	0.00183346	0.0285491	-1.37551
LOC644743	1.07194	10.0738	3.50865	0.00183815	0.0285792	-1.37789
NUPR1	-1.84065	9.50496	-3.50586	0.0018508	0.0287012	-1.38429
DKFZP586H2123	-1.604	9.15412	-3.50572	0.00185143	0.0287012	-1.38461
EPHA2	1.23531	11.3946	3.50467	0.00185624	0.0287393	-1.38703
PRSS8	1.77611	10.2769	3.49314	0.00190961	0.0293228	-1.41347
GRHL2	1.3018	9.73872	3.48901	0.00192907	0.029547	-1.42293
ACTN1	-1.20663	11.4046	-3.48258	0.00195979	0.0298279	-1.43767
IL1A	1.74751	9.09921	3.47623	0.00199057	0.0301501	-1.4522
PDGFRB	-1.25	10.4743	-3.47572	0.00199309	0.0301668	-1.45338
HLA-DQA1	-2.55427	10.1271	-3.47311	0.00200588	0.0302474	-1.45934
HSD17B6	-1.38007	7.77298	-3.46621	0.00204014	0.0306311	-1.47513
SLC6A8	1.65187	9.90112	3.46371	0.00205269	0.0306869	-1.48084
SGCE	-2.02547	9.36073	-3.46268	0.00205789	0.0307028	-1.4832
MAP1A	-1.52185	8.30099	-3.46073	0.00206775	0.0308073	-1.48766
CHRDL2	-1.14601	7.08839	-3.45712	0.00208611	0.0309771	-1.4959
IGSF9	1.54763	9.36289	3.45639	0.00208987	0.0309972	-1.49758
DEGS1	-1.27456	10.0871	-3.45636	0.00209001	0.0309972	-1.49764
WWC1	1.33198	10.3407	3.45566	0.00209362	0.0310129	-1.49924
APOL1	1.1503	8.60115	3.45376	0.00210338	0.0311006	-1.50358
POU5F1P1	1.28154	8.66536	3.45299	0.00210734	0.0311403	-1.50533
NQO1	1.42341	12.3262	3.45102	0.00211755	0.0312531	-1.50983
KIAA1522	1.44926	11.5542	3.44719	0.00213755	0.0314093	-1.51859
CCDC24	1.12826	10.748	3.43334	0.00221131	0.0321878	-1.5502
PBK	1.18917	7.90764	3.42093	0.0022795	0.0328656	-1.57848
SEPP1	-2.33138	9.9973	-3.41887	0.00229104	0.0329149	-1.58318
FLJ20366	-1.54291	8.16898	-3.41057	0.00233803	0.0334094	-1.60208
GALNAC4S-6ST	-1.35905	8.74146	-3.405	0.00237005	0.0335545	-1.61474
CD247	-1.19151	8.77888	-3.39621	0.00242154	0.034103	-1.63474
MGC2408	1.07942	8.96019	3.38446	0.00249201	0.0347553	-1.66142
PRSS23	-1.14266	10.8176	-3.38402	0.00249469	0.0347728	-1.66243
RAD51AP1	1.1163	8.29723	3.37997	0.00251947	0.035098	-1.67162
GATM	-2.02481	8.84172	-3.37927	0.00252376	0.0351377	-1.6732
CENPA	1.26983	7.83734	3.37441	0.00255387	0.0354553	-1.68423
SPARC	-1.51616	10.9913	-3.36919	0.00258662	0.0357468	-1.69608
LOH3CR2A	-1.09331	8.09359	-3.36642	0.00260414	0.0359277	-1.70235
CPNE8	-1.08134	8.1722	-3.366	0.00260678	0.0359438	-1.7033
TMEM154	1.27882	10.6874	3.36568	0.00260884	0.0359518	-1.70403
CHGB	-1.05944	7.36694	-3.36515	0.00261222	0.0359779	-1.70523
KIF11	1.0581	8.19998	3.36351	0.00262264	0.0360398	-1.70893
HOXA9	-1.70627	8.65898	-3.35963	0.00264755	0.0361912	-1.71772
LOC91461	-1.19226	7.6179	-3.35099	0.00270387	0.036659	-1.73728
MAP4K1	-1.07741	8.20292	-3.34741	0.00272755	0.0368555	-1.74538
FGF9	-1.66297	8.03404	-3.34662	0.00273282	0.0368666	-1.74718
ARHGAP4	-1.00086	9.58309	-3.34638	0.00273438	0.0368672	-1.74771
RAP1GAP	1.62495	11.897	3.34176	0.00276535	0.0371406	-1.75818
SETBP1	-1.06389	8.69641	-3.33886	0.00278494	0.0373212	-1.76473
GPM6B	-1.6825	8.05528	-3.33738	0.00279495	0.0373755	-1.76807
CXADR	1.98536	12.7508	3.33551	0.0028077	0.0374977	-1.77229
SGCA	-1.12086	7.70326	-3.3338	0.00281939	0.0375681	-1.77615
C4orf31	-1.77704	8.26352	-3.33355	0.00282111	0.0375681	-1.77672
TMEM25	1.09545	8.89211	3.33317	0.00282375	0.0375723	-1.77759
GNG10	-1.14319	9.57257	-3.33034	0.00284326	0.0377698	-1.78398
MAMDC2	-1.22785	8.41661	-3.32969	0.00284772	0.0378084	-1.78544
ANXA1	-1.66793	11.8536	-3.32477	0.002882	0.0380972	-1.79655
HLA-DRA	-2.42106	12.0413	-3.32184	0.0029026	0.0382877	-1.80316
RASSF7	1.45854	11.8328	3.321	0.00290853	0.0383438	-1.80506
PLEKHO1	-1.11956	9.2661	-3.31911	0.0029219	0.0384044	-1.80932
GVIN1	-1.37041	9.81504	-3.31835	0.00292734	0.0384044	-1.81104
PRSS22	1.00972	8.5176	3.31165	0.00297537	0.0387613	-1.82615
LOC441019	-1.4431	7.62585	-3.31164	0.00297547	0.0387613	-1.82618
CD74	-1.40755	12.1864	-3.31122	0.00297849	0.0387613	-1.82712
S100P	2.65928	14.3263	3.31062	0.00298282	0.0387613	-1.82847
GAS6	-1.38611	9.87618	-3.30703	0.00300896	0.0389443	-1.83657
COL18A1	-1.0948	9.27202	-3.30687	0.00301012	0.0389443	-1.83693
FLNA	-1.58428	9.89161	-3.29116	0.00312704	0.0398033	-1.87229
SCARA5	-1.29161	8.17544	-3.28672	0.00316088	0.0400845	-1.88227
TRIM24	1.10797	10.6316	3.28417	0.00318047	0.0402739	-1.888
RAB25	2.02789	12.2562	3.28392	0.00318244	0.0402739	-1.88858
FXYD3	1.2753	9.95868	3.28048	0.00320905	0.0404843	-1.8963
TGFB1I1	-1.22953	9.18594	-3.27519	0.00325041	0.040815	-1.90817
PLEKHA4	-1.72288	8.78174	-3.27269	0.00327023	0.0409376	-1.91381
HIG2	1.1619	10.195	3.27072	0.00328581	0.0410693	-1.91822
SPIRE1	-1.29496	11.0921	-3.26401	0.00333964	0.0415074	-1.93328
TINAGL1	1.12613	9.76866	3.25976	0.00337417	0.0417367	-1.94281
LOC402251	-1.08142	14.4475	-3.25942	0.00337696	0.0417367	-1.94358
LOC641849	-1.26764	10.1976	-3.25711	0.00339586	0.0418731	-1.94875
SCNN1B	1.51305	10.4779	3.2453	0.00349418	0.0427509	-1.9752
CCNA2	1.31289	8.73257	3.24187	0.0035233	0.0429991	-1.98288
AXIN2	-1.27883	9.41817	-3.23703	0.00356468	0.0433493	-1.9937
F12	1.20767	8.94503	3.23546	0.00357823	0.0434441	-1.99721
FLJ22795	1.13163	10.357	3.23342	0.00359595	0.043558	-2.00179
PDZD4	-1.12231	7.88045	-3.23275	0.00360172	0.0435627	-2.00327
FPR1	-1.03018	8.3996	-3.23138	0.00361369	0.0436641	-2.00634
VIPR2	-1.01673	7.51287	-3.22891	0.00363531	0.0438484	-2.01187
NEXN	-1.32981	8.85731	-3.22734	0.00364908	0.0439607	-2.01537
LITAF	-1.36991	12.1044	-3.22282	0.00368905	0.0442231	-2.02545
CA2	1.4559	8.8589	3.22237	0.00369311	0.04425	-2.02647
LEPREL1	-1.32675	10.0523	-3.21898	0.0037234	0.0444757	-2.03403
PTK6	1.49456	9.77209	3.21863	0.00372658	0.0444757	-2.03482
TMEM51	1.3429	12.5932	3.21664	0.00374444	0.0445577	-2.03925
LOC648343	-1.03143	9.8598	-3.21473	0.00376172	0.0446977	-2.04351
APM-1	1.09596	9.9344	3.21117	0.00379415	0.0448326	-2.05145
GATA3	1.65362	11.0695	3.20988	0.00380601	0.0448733	-2.05434
EDG1	-1.07297	8.13162	-3.20722	0.00383045	0.0450522	-2.06026
GABARAPL2	-1.01336	11.5983	-3.20318	0.00386795	0.0453407	-2.06927
C19orf45	1.43252	8.363	3.19807	0.00391585	0.0456593	-2.08066
CAV1	-1.34943	8.87449	-3.19671	0.00392863	0.0457493	-2.08367
CDH3	1.51776	9.59101	3.18981	0.00399445	0.0461116	-2.09904
GJB4	1.26964	8.84858	3.18645	0.00402685	0.0463707	-2.10651
GATA5	-1.04393	7.54184	-3.18561	0.00403496	0.046381	-2.10837
UGT2B7	1.3995	9.74907	3.18497	0.00404123	0.0464312	-2.1098
PRUNE2	-1.04302	7.59126	-3.1846	0.00404482	0.0464505	-2.11062
LOC645436	-1.03905	11.78	-3.17844	0.00410515	0.046918	-2.12431
SLC7A4	1.32343	9.13422	3.17766	0.00411282	0.0469654	-2.12604
CYP2U1	-1.0321	8.18909	-3.1646	0.0042439	0.0479444	-2.15503
GAS7	-1.13601	7.71447	-3.16343	0.00425579	0.0479746	-2.15761
ERRFI1	1.29803	11.2682	3.16233	0.00426707	0.0479787	-2.16006
SH3GL2	-2.29142	8.65769	-3.16218	0.00426863	0.0479787	-2.1604
FOXF1	-1.58464	8.91336	-3.16036	0.00428727	0.0480771	-2.16442
DAPK1	1.11728	10.2672	3.15374	0.00435593	0.0486228	-2.1791
COL1A2	-1.69383	11.3731	-3.14965	0.00439892	0.0489679	-2.18817
APEG1	-1.55603	8.71986	-3.14777	0.00441877	0.049099	-2.19232
LAMB2	-1.07685	10.8627	-3.14467	0.00445168	0.049307	-2.19917
HLA-B	-1.25101	12.9253	-3.14429	0.00445573	0.0493294	-2.20002
HLA-DPB1	-1.22554	8.15178	-3.14275	0.00447225	0.0494898	-2.20343
LMO3	-1.27137	7.77323	-3.13755	0.00452831	0.049793	-2.21493
AFAP1L2	-1.34378	9.9156	-3.13564	0.00454908	0.0499507	-2.21916
CCDC64	1.08933	9.59117	3.13555	0.00455006	0.0499507	-2.21935
