# Supplementary material for: Identification of a dysregulated CircRNA-associated gene signature for predicting prognosis, immune landscape, and drug candidates in bladder cancer
Source: Front Oncol. 2022 Oct 10;12:1018285. doi: 10.3389/fonc.2022.1018285 (PMC9589509; doi:10.3389/fonc.2022.1018285)
Supplement: Supplementary File S1 — Clinical, histopathological and survival information of TCGA_BLCA and multiple GEO datasets. [file DataSheet_1.zip › Supplementary File S5.XLSX]

## Sheet: Sheet1
circRNA	miRNA
hsa_circ_0000087	hsa-miR-106a-3p
hsa_circ_0000087	hsa-miR-1277-5p
hsa_circ_0000087	hsa-miR-141-5p
hsa_circ_0000087	hsa-miR-153-5p
hsa_circ_0000087	hsa-miR-181-3p
hsa_circ_0000087	hsa-miR-4420
hsa_circ_0000087	hsa-miR-192-5p
hsa_circ_0000087	hsa-miR-215-5p
hsa_circ_0000087	hsa-miR-215-3p
hsa_circ_0000087	hsa-miR-217
hsa_circ_0000087	hsa-miR-6807-3p
hsa_circ_0000087	hsa-miR-219-5p
hsa_circ_0000087	hsa-miR-223-3p
hsa_circ_0000087	hsa-miR-2276-3p
hsa_circ_0000087	hsa-miR-2681-3p
hsa_circ_0000087	hsa-miR-3074-3p
hsa_circ_0000087	hsa-miR-3120-5p
hsa_circ_0000087	hsa-miR-3182
hsa_circ_0000087	hsa-miR-34c-3p
hsa_circ_0000087	hsa-miR-3688-3p
hsa_circ_0000087	hsa-miR-3912-5p
hsa_circ_0000087	hsa-miR-411-5p.1
hsa_circ_0000087	hsa-miR-4421
hsa_circ_0000087	hsa-miR-5699-3p
hsa_circ_0000087	hsa-miR-4502
hsa_circ_0000087	hsa-miR-4504
hsa_circ_0000087	hsa-miR-4652-3p
hsa_circ_0000087	hsa-miR-4659-5p
hsa_circ_0000087	hsa-miR-4697-3p
hsa_circ_0000087	hsa-miR-4704-3p
hsa_circ_0000087	hsa-miR-4743-3p
hsa_circ_0000087	hsa-miR-4772-3p
hsa_circ_0000087	hsa-miR-4776-3p
hsa_circ_0000087	hsa-miR-489-3p
hsa_circ_0000087	hsa-miR-490-5p
hsa_circ_0000087	hsa-miR-5011-5p
hsa_circ_0000087	hsa-miR-509-5p
hsa_circ_0000087	hsa-miR-4418
hsa_circ_0000087	hsa-miR-542-3p
hsa_circ_0000087	hsa-miR-5580-3p
hsa_circ_0000087	hsa-miR-5590-5p
hsa_circ_0000087	hsa-miR-5696
hsa_circ_0000087	hsa-miR-5697
hsa_circ_0000087	hsa-miR-579-3p
hsa_circ_0000087	hsa-miR-664-3p
hsa_circ_0000087	hsa-miR-582-3p
hsa_circ_0000087	hsa-miR-616-3p
hsa_circ_0000087	hsa-miR-631
hsa_circ_0000087	hsa-miR-3661
hsa_circ_0000087	hsa-miR-653-3p
hsa_circ_0000087	hsa-miR-6748-3p
hsa_circ_0000087	hsa-miR-6773-3p
hsa_circ_0000087	hsa-miR-6834-3p
hsa_circ_0000087	hsa-miR-6884-3p
hsa_circ_0000087	hsa-miR-6888-3p
hsa_circ_0000087	hsa-miR-7641
hsa_circ_0000131	hsa-miR-125-5p
hsa_circ_0000131	hsa-miR-4319
hsa_circ_0000131	hsa-miR-1273-5p
hsa_circ_0000131	hsa-miR-1273e
hsa_circ_0000131	hsa-miR-1306-5p
hsa_circ_0000131	hsa-miR-140-5p
hsa_circ_0000131	hsa-miR-147a
hsa_circ_0000131	hsa-miR-181-5p
hsa_circ_0000131	hsa-miR-4262
hsa_circ_0000131	hsa-miR-182-3p
hsa_circ_0000131	hsa-miR-186-5p
hsa_circ_0000131	hsa-miR-194-5p
hsa_circ_0000131	hsa-miR-203-5p
hsa_circ_0000131	hsa-miR-211-3p
hsa_circ_0000131	hsa-miR-218-1-3p
hsa_circ_0000131	hsa-miR-3120-3p
hsa_circ_0000131	hsa-miR-3133
hsa_circ_0000131	hsa-miR-331-5p
hsa_circ_0000131	hsa-miR-3622-3p
hsa_circ_0000131	hsa-miR-370-3p
hsa_circ_0000131	hsa-miR-6893-3p
hsa_circ_0000131	hsa-miR-370-5p
hsa_circ_0000131	hsa-miR-382-3p
hsa_circ_0000131	hsa-miR-3974
hsa_circ_0000131	hsa-miR-421
hsa_circ_0000131	hsa-miR-4289
hsa_circ_0000131	hsa-miR-4313
hsa_circ_0000131	hsa-miR-4502
hsa_circ_0000131	hsa-miR-466
hsa_circ_0000131	hsa-miR-4708-3p
hsa_circ_0000131	hsa-miR-4732-3p
hsa_circ_0000131	hsa-miR-4755-5p
hsa_circ_0000131	hsa-miR-5006-3p
hsa_circ_0000131	hsa-miR-4761-5p
hsa_circ_0000131	hsa-miR-4766-3p
hsa_circ_0000131	hsa-miR-488-3p
hsa_circ_0000131	hsa-miR-505-3p.2
hsa_circ_0000131	hsa-miR-543
hsa_circ_0000131	hsa-miR-545-3p
hsa_circ_0000131	hsa-miR-548ao-5p
hsa_circ_0000131	hsa-miR-548ax
hsa_circ_0000131	hsa-miR-5585-5p
hsa_circ_0000131	hsa-miR-581
hsa_circ_0000131	hsa-miR-592
hsa_circ_0000131	hsa-miR-616-3p
hsa_circ_0000131	hsa-miR-642b-5p
hsa_circ_0000131	hsa-miR-670-5p
hsa_circ_0000131	hsa-miR-6726-3p
hsa_circ_0000131	hsa-miR-6765-3p
hsa_circ_0000131	hsa-miR-6767-3p
hsa_circ_0000131	hsa-miR-6795-3p
hsa_circ_0000131	hsa-miR-6818-5p
hsa_circ_0000131	hsa-miR-6867-5p
hsa_circ_0000131	hsa-miR-6887-3p
hsa_circ_0000131	hsa-miR-7159-5p
hsa_circ_0000348	hsa-miR-1260
hsa_circ_0000348	hsa-miR-128-3p
hsa_circ_0000348	hsa-miR-216-3p
hsa_circ_0000348	hsa-miR-3681-3p
hsa_circ_0000348	hsa-miR-154-3p
hsa_circ_0000348	hsa-miR-487-3p
hsa_circ_0000348	hsa-miR-188-3p
hsa_circ_0000348	hsa-miR-23-3p
hsa_circ_0000348	hsa-miR-130a-5p
hsa_circ_0000348	hsa-miR-3156-3p
hsa_circ_0000348	hsa-miR-345-3p
hsa_circ_0000348	hsa-miR-3615
hsa_circ_0000348	hsa-miR-3657
hsa_circ_0000348	hsa-miR-3667-3p
hsa_circ_0000348	hsa-miR-3667-5p
hsa_circ_0000348	hsa-miR-3682-5p
hsa_circ_0000348	hsa-miR-4301
hsa_circ_0000348	hsa-miR-4302
hsa_circ_0000348	hsa-miR-4433a-5p
hsa_circ_0000348	hsa-miR-4433b-5p
hsa_circ_0000348	hsa-miR-4539
hsa_circ_0000348	hsa-miR-4639-3p
hsa_circ_0000348	hsa-miR-4669
hsa_circ_0000348	hsa-miR-4724-5p
hsa_circ_0000348	hsa-miR-4733-5p
hsa_circ_0000348	hsa-miR-485-3p
hsa_circ_0000348	hsa-miR-539-3p
hsa_circ_0000348	hsa-miR-499-3p
hsa_circ_0000348	hsa-miR-548ao-3p
hsa_circ_0000348	hsa-miR-6083
hsa_circ_0000348	hsa-miR-6502-3p
hsa_circ_0000348	hsa-miR-6729-3p
hsa_circ_0000348	hsa-miR-6733-3p
hsa_circ_0000348	hsa-miR-6734-3p
hsa_circ_0000348	hsa-miR-6768-5p
hsa_circ_0000348	hsa-miR-6777-3p
hsa_circ_0000348	hsa-miR-6884-3p
hsa_circ_0000348	hsa-miR-7151-5p
hsa_circ_0000348	hsa-miR-944
hsa_circ_0000438	hsa-miR-122-5p
hsa_circ_0000438	hsa-miR-1247-3p
hsa_circ_0000438	hsa-miR-1275
hsa_circ_0000438	hsa-miR-4665-5p
hsa_circ_0000438	hsa-miR-1276
hsa_circ_0000438	hsa-miR-1292-5p
hsa_circ_0000438	hsa-miR-1296-3p
hsa_circ_0000438	hsa-miR-1909-5p
hsa_circ_0000438	hsa-miR-1910-5p
hsa_circ_0000438	hsa-miR-194-3p
hsa_circ_0000438	hsa-miR-194-3p
hsa_circ_0000438	hsa-miR-203-5p
hsa_circ_0000438	hsa-miR-6718-5p
hsa_circ_0000438	hsa-miR-211-3p
hsa_circ_0000438	hsa-miR-2114-5p
hsa_circ_0000438	hsa-miR-223-3p
hsa_circ_0000438	hsa-miR-3151-5p
hsa_circ_0000438	hsa-miR-3157-3p
hsa_circ_0000438	hsa-miR-3175
hsa_circ_0000438	hsa-miR-3185
hsa_circ_0000438	hsa-miR-328-5p
hsa_circ_0000438	hsa-miR-6885-5p
hsa_circ_0000438	hsa-miR-33-3p
hsa_circ_0000438	hsa-miR-515-3p
hsa_circ_0000438	hsa-miR-519-3p
hsa_circ_0000438	hsa-miR-3619-3p
hsa_circ_0000438	hsa-miR-371a-3p
hsa_circ_0000438	hsa-miR-371b-3p
hsa_circ_0000438	hsa-miR-4271
hsa_circ_0000438	hsa-miR-4725-3p
hsa_circ_0000438	hsa-miR-6780-5p
hsa_circ_0000438	hsa-miR-4276
hsa_circ_0000438	hsa-miR-4276
hsa_circ_0000438	hsa-miR-4311
hsa_circ_0000438	hsa-miR-4330
hsa_circ_0000438	hsa-miR-4447
hsa_circ_0000438	hsa-miR-4472
hsa_circ_0000438	hsa-miR-4471
hsa_circ_0000438	hsa-miR-8059
hsa_circ_0000438	hsa-miR-4525
hsa_circ_0000438	hsa-miR-5010-5p
hsa_circ_0000438	hsa-miR-4525
hsa_circ_0000438	hsa-miR-5010-5p
hsa_circ_0000438	hsa-miR-455-3p.1
hsa_circ_0000438	hsa-miR-4655-3p
hsa_circ_0000438	hsa-miR-4697-3p
hsa_circ_0000438	hsa-miR-4708-3p
hsa_circ_0000438	hsa-miR-4723-5p
hsa_circ_0000438	hsa-miR-5698
hsa_circ_0000438	hsa-miR-6870-5p
hsa_circ_0000438	hsa-miR-7111-5p
hsa_circ_0000438	hsa-miR-4723-5p
hsa_circ_0000438	hsa-miR-5698
hsa_circ_0000438	hsa-miR-6870-5p
hsa_circ_0000438	hsa-miR-7111-5p
hsa_circ_0000438	hsa-miR-4764-3p
hsa_circ_0000438	hsa-miR-4787-5p
hsa_circ_0000438	hsa-miR-491-5p
hsa_circ_0000438	hsa-miR-5094
hsa_circ_0000438	hsa-miR-512-5p
hsa_circ_0000438	hsa-miR-5197-3p
hsa_circ_0000438	hsa-miR-542-5p
hsa_circ_0000438	hsa-miR-5587-5p
hsa_circ_0000438	hsa-miR-5587-5p
hsa_circ_0000438	hsa-miR-5588-3p
hsa_circ_0000438	hsa-miR-5693
hsa_circ_0000438	hsa-miR-5693
hsa_circ_0000438	hsa-miR-577
hsa_circ_0000438	hsa-miR-583
hsa_circ_0000438	hsa-miR-590-3p
hsa_circ_0000438	hsa-miR-625-5p
hsa_circ_0000438	hsa-miR-625-5p
hsa_circ_0000438	hsa-miR-642a-5p
hsa_circ_0000438	hsa-miR-6507-5p
hsa_circ_0000438	hsa-miR-6727-5p
hsa_circ_0000438	hsa-miR-6742-5p
hsa_circ_0000438	hsa-miR-6750-3p
hsa_circ_0000438	hsa-miR-6751-5p
hsa_circ_0000438	hsa-miR-6803-5p
hsa_circ_0000438	hsa-miR-6795-5p
hsa_circ_0000438	hsa-miR-6887-5p
hsa_circ_0000438	hsa-miR-6801-5p
hsa_circ_0000438	hsa-miR-6803-3p
hsa_circ_0000438	hsa-miR-6816-3p
hsa_circ_0000438	hsa-miR-6825-5p
hsa_circ_0000438	hsa-miR-6830-5p
hsa_circ_0000438	hsa-miR-6886-3p
hsa_circ_0000438	hsa-miR-7109-5p
hsa_circ_0000438	hsa-miR-8080
hsa_circ_0000438	hsa-miR-874-3p
hsa_circ_0000438	hsa-miR-939-5p
hsa_circ_0000438	hsa-miR-1343-5p
hsa_circ_0000607	hsa-miR-105-5p
hsa_circ_0000607	hsa-miR-7853-5p
hsa_circ_0000607	hsa-miR-106a-3p
hsa_circ_0000607	hsa-miR-1243
hsa_circ_0000607	hsa-miR-1252-3p
hsa_circ_0000607	hsa-miR-1264
hsa_circ_0000607	hsa-miR-1269
hsa_circ_0000607	hsa-miR-1279
hsa_circ_0000607	hsa-miR-128-3p
hsa_circ_0000607	hsa-miR-216-3p
hsa_circ_0000607	hsa-miR-3681-3p
hsa_circ_0000607	hsa-miR-1288-3p
hsa_circ_0000607	hsa-miR-136-5p
hsa_circ_0000607	hsa-miR-141-3p
hsa_circ_0000607	hsa-miR-200a-3p
hsa_circ_0000607	hsa-miR-153-3p
hsa_circ_0000607	hsa-miR-186-5p
hsa_circ_0000607	hsa-miR-217
hsa_circ_0000607	hsa-miR-6807-3p
hsa_circ_0000607	hsa-miR-2276-3p
hsa_circ_0000607	hsa-miR-302c-5p
hsa_circ_0000607	hsa-miR-3133
hsa_circ_0000607	hsa-miR-3145-5p
hsa_circ_0000607	hsa-miR-3169
hsa_circ_0000607	hsa-miR-3184-3p
hsa_circ_0000607	hsa-miR-3185
hsa_circ_0000607	hsa-miR-3646
hsa_circ_0000607	hsa-miR-3654
hsa_circ_0000607	hsa-miR-378-3p
hsa_circ_0000607	hsa-miR-422
hsa_circ_0000607	hsa-miR-4330
hsa_circ_0000607	hsa-miR-4436
hsa_circ_0000607	hsa-miR-5000-3p
hsa_circ_0000607	hsa-miR-4477a
hsa_circ_0000607	hsa-miR-448
hsa_circ_0000607	hsa-miR-4509
hsa_circ_0000607	hsa-miR-4515
hsa_circ_0000607	hsa-miR-452-3p
hsa_circ_0000607	hsa-miR-4638-3p
hsa_circ_0000607	hsa-miR-4740-5p
hsa_circ_0000607	hsa-miR-4744
hsa_circ_0000607	hsa-miR-4759
hsa_circ_0000607	hsa-miR-4760-3p
hsa_circ_0000607	hsa-miR-4772-3p
hsa_circ_0000607	hsa-miR-4799-5p
hsa_circ_0000607	hsa-miR-5002-3p
hsa_circ_0000607	hsa-miR-5009-5p
hsa_circ_0000607	hsa-miR-8058
hsa_circ_0000607	hsa-miR-506-5p
hsa_circ_0000607	hsa-miR-508-5p
hsa_circ_0000607	hsa-miR-509-5p
hsa_circ_0000607	hsa-miR-4418
hsa_circ_0000607	hsa-miR-518-5p
hsa_circ_0000607	hsa-miR-527
hsa_circ_0000607	hsa-miR-5197-3p
hsa_circ_0000607	hsa-miR-548aw
hsa_circ_0000607	hsa-miR-5581-3p
hsa_circ_0000607	hsa-miR-5680
hsa_circ_0000607	hsa-miR-5680
hsa_circ_0000607	hsa-miR-586
hsa_circ_0000607	hsa-miR-622
hsa_circ_0000607	hsa-miR-6507-3p
hsa_circ_0000607	hsa-miR-656-3p
hsa_circ_0000607	hsa-miR-6757-3p
hsa_circ_0000607	hsa-miR-6768-5p
hsa_circ_0000607	hsa-miR-6872-3p
hsa_circ_0000607	hsa-miR-8083
hsa_circ_0000607	hsa-miR-892-5p
hsa_circ_0000643	hsa-miR-1228-3p
hsa_circ_0000643	hsa-miR-1238-3p
hsa_circ_0000643	hsa-miR-141-5p
hsa_circ_0000643	hsa-miR-185-3p
hsa_circ_0000643	hsa-miR-191-3p
hsa_circ_0000643	hsa-miR-2355-3p
hsa_circ_0000643	hsa-miR-3130-3p
hsa_circ_0000643	hsa-miR-3182
hsa_circ_0000643	hsa-miR-331-3p
hsa_circ_0000643	hsa-miR-3614-5p
hsa_circ_0000643	hsa-miR-3912-5p
hsa_circ_0000643	hsa-miR-4264
hsa_circ_0000643	hsa-miR-4326
hsa_circ_0000643	hsa-miR-4646-3p
hsa_circ_0000643	hsa-miR-4652-3p
hsa_circ_0000643	hsa-miR-4677-3p
hsa_circ_0000643	hsa-miR-4679
hsa_circ_0000643	hsa-miR-4684-3p
hsa_circ_0000643	hsa-miR-4687-3p
hsa_circ_0000643	hsa-miR-4716-5p
hsa_circ_0000643	hsa-miR-4743-3p
hsa_circ_0000643	hsa-miR-4793-3p
hsa_circ_0000643	hsa-miR-4797-3p
hsa_circ_0000643	hsa-miR-5195-5p
hsa_circ_0000643	hsa-miR-526-5p
hsa_circ_0000643	hsa-miR-5589-3p
hsa_circ_0000643	hsa-miR-578
hsa_circ_0000643	hsa-miR-647
hsa_circ_0000643	hsa-miR-6500-3p
hsa_circ_0000643	hsa-miR-664-5p
hsa_circ_0000643	hsa-miR-670-3p
hsa_circ_0000643	hsa-miR-6752-3p
hsa_circ_0000643	hsa-miR-6801-3p
hsa_circ_0000643	hsa-miR-6810-3p
hsa_circ_0000643	hsa-miR-6807-5p
hsa_circ_0000643	hsa-miR-6842-3p
hsa_circ_0000643	hsa-miR-7974
hsa_circ_0000643	hsa-miR-8064
hsa_circ_0000643	hsa-miR-8070
hsa_circ_0000643	hsa-miR-890
hsa_circ_0000643	hsa-miR-938
hsa_circ_0000651	hsa-miR-100-3p
hsa_circ_0000651	hsa-miR-1226-5p
hsa_circ_0000651	hsa-miR-1245-5p
hsa_circ_0000651	hsa-miR-3142
hsa_circ_0000651	hsa-miR-128-5p
hsa_circ_0000651	hsa-miR-138-2-3p
hsa_circ_0000651	hsa-miR-1911-3p
hsa_circ_0000651	hsa-miR-1914-3p
hsa_circ_0000651	hsa-miR-5194
hsa_circ_0000651	hsa-miR-6738-5p
hsa_circ_0000651	hsa-miR-1972
hsa_circ_0000651	hsa-miR-205-3p
hsa_circ_0000651	hsa-miR-3135a
hsa_circ_0000651	hsa-miR-3152-5p
hsa_circ_0000651	hsa-miR-3200-5p
hsa_circ_0000651	hsa-miR-337-3p
hsa_circ_0000651	hsa-miR-375
hsa_circ_0000651	hsa-miR-423-5p
hsa_circ_0000651	hsa-miR-3184-5p
hsa_circ_0000651	hsa-miR-4303
hsa_circ_0000651	hsa-miR-431-5p
hsa_circ_0000651	hsa-miR-4312
hsa_circ_0000651	hsa-miR-4452
hsa_circ_0000651	hsa-miR-4453
hsa_circ_0000651	hsa-miR-4538
hsa_circ_0000651	hsa-miR-4635
hsa_circ_0000651	hsa-miR-4635
hsa_circ_0000651	hsa-miR-4635
hsa_circ_0000651	hsa-miR-4640-5p
hsa_circ_0000651	hsa-miR-4726-5p
hsa_circ_0000651	hsa-miR-4645-5p
hsa_circ_0000651	hsa-miR-4673
hsa_circ_0000651	hsa-miR-4649-3p
hsa_circ_0000651	hsa-miR-4650-5p
hsa_circ_0000651	hsa-miR-4688
hsa_circ_0000651	hsa-miR-6743-5p
hsa_circ_0000651	hsa-miR-4755-3p
hsa_circ_0000651	hsa-miR-4774-3p
hsa_circ_0000651	hsa-miR-511-5p
hsa_circ_0000651	hsa-miR-520-5p
hsa_circ_0000651	hsa-miR-524-5p
hsa_circ_0000651	hsa-miR-526-5p
hsa_circ_0000651	hsa-miR-552-3p
hsa_circ_0000651	hsa-miR-5579-3p
hsa_circ_0000651	hsa-miR-6083
hsa_circ_0000651	hsa-miR-6085
hsa_circ_0000651	hsa-miR-6813-5p
hsa_circ_0000651	hsa-miR-6508-3p
hsa_circ_0000651	hsa-miR-6734-5p
hsa_circ_0000651	hsa-miR-6762-5p
hsa_circ_0000651	hsa-miR-6845-5p
hsa_circ_0000651	hsa-miR-6834-5p
hsa_circ_0000651	hsa-miR-7162-3p
hsa_circ_0000651	hsa-miR-7844-5p
hsa_circ_0000745	hsa-miR-1-3p
hsa_circ_0000745	hsa-miR-206
hsa_circ_0000745	hsa-miR-613
hsa_circ_0000745	hsa-miR-1227-5p
hsa_circ_0000745	hsa-miR-1243
hsa_circ_0000745	hsa-miR-1287-5p
hsa_circ_0000745	hsa-miR-138-2-3p
hsa_circ_0000745	hsa-miR-1468-5p
hsa_circ_0000745	hsa-miR-205-3p
hsa_circ_0000745	hsa-miR-212-5p
hsa_circ_0000745	hsa-miR-214-3p
hsa_circ_0000745	hsa-miR-761
hsa_circ_0000745	hsa-miR-3619-5p
hsa_circ_0000745	hsa-miR-3127-3p
hsa_circ_0000745	hsa-miR-6756-3p
hsa_circ_0000745	hsa-miR-3135b
hsa_circ_0000745	hsa-miR-3151-5p
hsa_circ_0000745	hsa-miR-3166
hsa_circ_0000745	hsa-miR-3187-3p
hsa_circ_0000745	hsa-miR-3189-3p
hsa_circ_0000745	hsa-miR-3194-5p
hsa_circ_0000745	hsa-miR-338-3p
hsa_circ_0000745	hsa-miR-3613-5p
hsa_circ_0000745	hsa-miR-365-3p
hsa_circ_0000745	hsa-miR-3652
hsa_circ_0000745	hsa-miR-4430
hsa_circ_0000745	hsa-miR-3654
hsa_circ_0000745	hsa-miR-374b-3p
hsa_circ_0000745	hsa-miR-3938
hsa_circ_0000745	hsa-miR-3978
hsa_circ_0000745	hsa-miR-4261
hsa_circ_0000745	hsa-miR-4283
hsa_circ_0000745	hsa-miR-4307
hsa_circ_0000745	hsa-miR-4313
hsa_circ_0000745	hsa-miR-4421
hsa_circ_0000745	hsa-miR-5699-3p
hsa_circ_0000745	hsa-miR-4435
hsa_circ_0000745	hsa-miR-4447
hsa_circ_0000745	hsa-miR-4472
hsa_circ_0000745	hsa-miR-4463
hsa_circ_0000745	hsa-miR-4484
hsa_circ_0000745	hsa-miR-4489
hsa_circ_0000745	hsa-miR-4494
hsa_circ_0000745	hsa-miR-4499
hsa_circ_0000745	hsa-miR-4505
hsa_circ_0000745	hsa-miR-5787
hsa_circ_0000745	hsa-miR-4530
hsa_circ_0000745	hsa-miR-4656
hsa_circ_0000745	hsa-miR-4675
hsa_circ_0000745	hsa-miR-4741
hsa_circ_0000745	hsa-miR-4747-3p
hsa_circ_0000745	hsa-miR-4753-5p
hsa_circ_0000745	hsa-miR-4771
hsa_circ_0000745	hsa-miR-4775
hsa_circ_0000745	hsa-miR-4780
hsa_circ_0000745	hsa-miR-491-5p
hsa_circ_0000745	hsa-miR-494-3p
hsa_circ_0000745	hsa-miR-499b-5p
hsa_circ_0000745	hsa-miR-5096
hsa_circ_0000745	hsa-miR-532-5p
hsa_circ_0000745	hsa-miR-548an
hsa_circ_0000745	hsa-miR-548s
hsa_circ_0000745	hsa-miR-588
hsa_circ_0000745	hsa-miR-4701-5p
hsa_circ_0000745	hsa-miR-6128
hsa_circ_0000745	hsa-miR-6128
hsa_circ_0000745	hsa-miR-623
hsa_circ_0000745	hsa-miR-6505-5p
hsa_circ_0000745	hsa-miR-6514-3p
hsa_circ_0000745	hsa-miR-6742-5p
hsa_circ_0000745	hsa-miR-6748-3p
hsa_circ_0000745	hsa-miR-6768-3p
hsa_circ_0000745	hsa-miR-6780b-3p
hsa_circ_0000745	hsa-miR-6811-3p
hsa_circ_0000745	hsa-miR-6829-5p
hsa_circ_0000745	hsa-miR-6894-3p
hsa_circ_0000745	hsa-miR-762
hsa_circ_0000745	hsa-miR-4492
hsa_circ_0000745	hsa-miR-4498
hsa_circ_0000745	hsa-miR-5001-5p
hsa_circ_0000745	hsa-miR-873-3p
hsa_circ_0000745	hsa-miR-874-5p
hsa_circ_0000745	hsa-miR-922
hsa_circ_0000754	hsa-miR-1-3p
hsa_circ_0000754	hsa-miR-206
hsa_circ_0000754	hsa-miR-613
hsa_circ_0000754	hsa-miR-1246
hsa_circ_0000754	hsa-miR-1290
hsa_circ_0000754	hsa-miR-18-5p
hsa_circ_0000754	hsa-miR-4735-3p
hsa_circ_0000754	hsa-miR-208-5p
hsa_circ_0000754	hsa-miR-215-3p
hsa_circ_0000754	hsa-miR-27b-5p
hsa_circ_0000754	hsa-miR-3160-5p
hsa_circ_0000754	hsa-miR-3185
hsa_circ_0000754	hsa-miR-34a-3p
hsa_circ_0000754	hsa-miR-3617-3p
hsa_circ_0000754	hsa-miR-3907
hsa_circ_0000754	hsa-miR-4263
hsa_circ_0000754	hsa-miR-4269
hsa_circ_0000754	hsa-miR-6715-5p
hsa_circ_0000754	hsa-miR-4279
hsa_circ_0000754	hsa-miR-4422
hsa_circ_0000754	hsa-miR-4438
hsa_circ_0000754	hsa-miR-4514
hsa_circ_0000754	hsa-miR-4692
hsa_circ_0000754	hsa-miR-4709-3p
hsa_circ_0000754	hsa-miR-4711-5p
hsa_circ_0000754	hsa-miR-4724-5p
hsa_circ_0000754	hsa-miR-4742-5p
hsa_circ_0000754	hsa-miR-4790-3p
hsa_circ_0000754	hsa-miR-520f-5p
hsa_circ_0000754	hsa-miR-548m
hsa_circ_0000754	hsa-miR-5571-3p
hsa_circ_0000754	hsa-miR-576-5p
hsa_circ_0000754	hsa-miR-629-3p
hsa_circ_0000754	hsa-miR-6757-3p
hsa_circ_0000754	hsa-miR-676-3p
hsa_circ_0000754	hsa-miR-6773-3p
hsa_circ_0000754	hsa-miR-6780a-3p
hsa_circ_0000754	hsa-miR-6835-3p
hsa_circ_0000754	hsa-miR-6881-3p
hsa_circ_0000754	hsa-miR-7111-3p
hsa_circ_0000754	hsa-miR-7112-3p
hsa_circ_0000754	hsa-miR-7975
hsa_circ_0000754	hsa-miR-876-5p
hsa_circ_0000754	hsa-miR-3167
hsa_circ_0000907	hsa-miR-1193
hsa_circ_0000907	hsa-miR-1254
hsa_circ_0000907	hsa-miR-3116
hsa_circ_0000907	hsa-miR-1265
hsa_circ_0000907	hsa-miR-1295-5p
hsa_circ_0000907	hsa-miR-1912
hsa_circ_0000907	hsa-miR-133-3p.1
hsa_circ_0000907	hsa-miR-1343-3p
hsa_circ_0000907	hsa-miR-6783-3p
hsa_circ_0000907	hsa-miR-149-5p
hsa_circ_0000907	hsa-miR-150-5p
hsa_circ_0000907	hsa-miR-187-3p
hsa_circ_0000907	hsa-miR-1911-3p
hsa_circ_0000907	hsa-miR-1915-3p
hsa_circ_0000907	hsa-miR-6764-5p
hsa_circ_0000907	hsa-miR-1915-3p
hsa_circ_0000907	hsa-miR-6764-5p
hsa_circ_0000907	hsa-miR-2114-3p
hsa_circ_0000907	hsa-miR-6823-3p
hsa_circ_0000907	hsa-miR-2116-3p
hsa_circ_0000907	hsa-miR-221-5p
hsa_circ_0000907	hsa-miR-8073
hsa_circ_0000907	hsa-miR-2392
hsa_circ_0000907	hsa-miR-29-3p
hsa_circ_0000907	hsa-miR-296-5p
hsa_circ_0000907	hsa-miR-3064-5p
hsa_circ_0000907	hsa-miR-6504-5p
hsa_circ_0000907	hsa-miR-3065-3p
hsa_circ_0000907	hsa-miR-3065-3p
hsa_circ_0000907	hsa-miR-3130-5p
hsa_circ_0000907	hsa-miR-4482-5p
hsa_circ_0000907	hsa-miR-3178
hsa_circ_0000907	hsa-miR-3180
hsa_circ_0000907	hsa-miR-3180-3p
hsa_circ_0000907	hsa-miR-3196
hsa_circ_0000907	hsa-miR-6816-5p
hsa_circ_0000907	hsa-miR-3183
hsa_circ_0000907	hsa-miR-4723-3p
hsa_circ_0000907	hsa-miR-6769-3p
hsa_circ_0000907	hsa-miR-3194-5p
hsa_circ_0000907	hsa-miR-338-3p
hsa_circ_0000907	hsa-miR-338-3p
hsa_circ_0000907	hsa-miR-3657
hsa_circ_0000907	hsa-miR-3690
hsa_circ_0000907	hsa-miR-383-3p
hsa_circ_0000907	hsa-miR-383-3p
hsa_circ_0000907	hsa-miR-3909
hsa_circ_0000907	hsa-miR-6852-3p
hsa_circ_0000907	hsa-miR-3918
hsa_circ_0000907	hsa-miR-3925-3p
hsa_circ_0000907	hsa-miR-4254
hsa_circ_0000907	hsa-miR-4291
hsa_circ_0000907	hsa-miR-4310
hsa_circ_0000907	hsa-miR-7157-5p
hsa_circ_0000907	hsa-miR-4508
hsa_circ_0000907	hsa-miR-4512
hsa_circ_0000907	hsa-miR-4530
hsa_circ_0000907	hsa-miR-4530
hsa_circ_0000907	hsa-miR-4634
hsa_circ_0000907	hsa-miR-4640-5p
hsa_circ_0000907	hsa-miR-4726-5p
hsa_circ_0000907	hsa-miR-4645-5p
hsa_circ_0000907	hsa-miR-4673
hsa_circ_0000907	hsa-miR-4669
hsa_circ_0000907	hsa-miR-4726-3p
hsa_circ_0000907	hsa-miR-4726-3p
hsa_circ_0000907	hsa-miR-4783-5p
hsa_circ_0000907	hsa-miR-484
hsa_circ_0000907	hsa-miR-3155
hsa_circ_0000907	hsa-miR-486-3p
hsa_circ_0000907	hsa-miR-500b-3p
hsa_circ_0000907	hsa-miR-505-5p
hsa_circ_0000907	hsa-miR-5090
hsa_circ_0000907	hsa-miR-6775-5p
hsa_circ_0000907	hsa-miR-532-3p
hsa_circ_0000907	hsa-miR-532-5p
hsa_circ_0000907	hsa-miR-542-5p
hsa_circ_0000907	hsa-miR-6078
hsa_circ_0000907	hsa-miR-6508-3p
hsa_circ_0000907	hsa-miR-6512-3p
hsa_circ_0000907	hsa-miR-6720-5p
hsa_circ_0000907	hsa-miR-661
hsa_circ_0000907	hsa-miR-664-5p
hsa_circ_0000907	hsa-miR-4794
hsa_circ_0000907	hsa-miR-6727-5p
hsa_circ_0000907	hsa-miR-6774-3p
hsa_circ_0000907	hsa-miR-6778-3p
hsa_circ_0000907	hsa-miR-6778-3p
hsa_circ_0000907	hsa-miR-6780a-3p
hsa_circ_0000907	hsa-miR-6791-3p
hsa_circ_0000907	hsa-miR-6829-3p
hsa_circ_0000907	hsa-miR-6791-3p
hsa_circ_0000907	hsa-miR-6829-3p
hsa_circ_0000907	hsa-miR-6815-3p
hsa_circ_0000907	hsa-miR-6819-3p
hsa_circ_0000907	hsa-miR-6877-3p
hsa_circ_0000907	hsa-miR-6836-3p
hsa_circ_0000907	hsa-miR-6840-3p
hsa_circ_0000907	hsa-miR-6840-3p
hsa_circ_0000907	hsa-miR-6871-3p
hsa_circ_0000907	hsa-miR-6874-5p
hsa_circ_0000907	hsa-miR-6881-3p
hsa_circ_0000907	hsa-miR-6895-5p
hsa_circ_0000907	hsa-miR-7111-3p
hsa_circ_0000907	hsa-miR-7160-3p
hsa_circ_0000907	hsa-miR-766-3p
hsa_circ_0000907	hsa-miR-7977
hsa_circ_0000907	hsa-miR-8069
hsa_circ_0000907	hsa-miR-877-3p
hsa_circ_0001079	hsa-miR-1185-5p
hsa_circ_0001079	hsa-miR-3679-5p
hsa_circ_0001079	hsa-miR-1193
hsa_circ_0001079	hsa-miR-1224-5p
hsa_circ_0001079	hsa-miR-1262
hsa_circ_0001079	hsa-miR-4701-3p
hsa_circ_0001079	hsa-miR-6736-5p
hsa_circ_0001079	hsa-miR-1265
hsa_circ_0001079	hsa-miR-1273-5p
hsa_circ_0001079	hsa-miR-129-3p
hsa_circ_0001079	hsa-miR-1294
hsa_circ_0001079	hsa-miR-133-5p
hsa_circ_0001079	hsa-miR-138-5p
hsa_circ_0001079	hsa-miR-140-5p
hsa_circ_0001079	hsa-miR-182-3p
hsa_circ_0001079	hsa-miR-182-3p
hsa_circ_0001079	hsa-miR-18b-3p
hsa_circ_0001079	hsa-miR-1909-3p
hsa_circ_0001079	hsa-miR-6722-3p
hsa_circ_0001079	hsa-miR-1910-3p
hsa_circ_0001079	hsa-miR-6511-5p
hsa_circ_0001079	hsa-miR-194-3p
hsa_circ_0001079	hsa-miR-203-5p
hsa_circ_0001079	hsa-miR-218-1-3p
hsa_circ_0001079	hsa-miR-218-1-3p
hsa_circ_0001079	hsa-miR-218-2-3p
hsa_circ_0001079	hsa-miR-2392
hsa_circ_0001079	hsa-miR-2467-3p
hsa_circ_0001079	hsa-miR-3121-3p
hsa_circ_0001079	hsa-miR-3182
hsa_circ_0001079	hsa-miR-320
hsa_circ_0001079	hsa-miR-320
hsa_circ_0001079	hsa-miR-4429
hsa_circ_0001079	hsa-miR-34-5p
hsa_circ_0001079	hsa-miR-2682-5p
hsa_circ_0001079	hsa-miR-34-5p
hsa_circ_0001079	hsa-miR-449-5p
hsa_circ_0001079	hsa-miR-3605-5p
hsa_circ_0001079	hsa-miR-3681-5p
hsa_circ_0001079	hsa-miR-6849-5p
hsa_circ_0001079	hsa-miR-3692-5p
hsa_circ_0001079	hsa-miR-3915
hsa_circ_0001079	hsa-miR-3918
hsa_circ_0001079	hsa-miR-4269
hsa_circ_0001079	hsa-miR-6715-5p
hsa_circ_0001079	hsa-miR-4314
hsa_circ_0001079	hsa-miR-4316
hsa_circ_0001079	hsa-miR-4436-3p
hsa_circ_0001079	hsa-miR-4632-5p
hsa_circ_0001079	hsa-miR-6735-5p
hsa_circ_0001079	hsa-miR-6879-5p
hsa_circ_0001079	hsa-miR-7843-5p
hsa_circ_0001079	hsa-miR-4490
hsa_circ_0001079	hsa-miR-4514
hsa_circ_0001079	hsa-miR-4692
hsa_circ_0001079	hsa-miR-4524-5p
hsa_circ_0001079	hsa-miR-4633-3p
hsa_circ_0001079	hsa-miR-6500-5p
hsa_circ_0001079	hsa-miR-4659-3p
hsa_circ_0001079	hsa-miR-4687-5p
hsa_circ_0001079	hsa-miR-4689
hsa_circ_0001079	hsa-miR-6858-5p
hsa_circ_0001079	hsa-miR-4690-3p
hsa_circ_0001079	hsa-miR-5685
hsa_circ_0001079	hsa-miR-4690-5p
hsa_circ_0001079	hsa-miR-4710
hsa_circ_0001079	hsa-miR-4742-5p
hsa_circ_0001079	hsa-miR-4761-3p
hsa_circ_0001079	hsa-miR-4774-5p
hsa_circ_0001079	hsa-miR-4792
hsa_circ_0001079	hsa-miR-520-5p
hsa_circ_0001079	hsa-miR-524-5p
hsa_circ_0001079	hsa-miR-548au-3p
hsa_circ_0001079	hsa-miR-5693
hsa_circ_0001079	hsa-miR-6074
hsa_circ_0001079	hsa-miR-610
hsa_circ_0001079	hsa-miR-6131
hsa_circ_0001079	hsa-miR-6132
hsa_circ_0001079	hsa-miR-6836-5p
hsa_circ_0001079	hsa-miR-6165
hsa_circ_0001079	hsa-miR-6499-3p
hsa_circ_0001079	hsa-miR-6510-5p
hsa_circ_0001079	hsa-miR-6721-5p
hsa_circ_0001079	hsa-miR-6741-5p
hsa_circ_0001079	hsa-miR-6776-5p
hsa_circ_0001079	hsa-miR-6779-3p
hsa_circ_0001079	hsa-miR-6861-5p
hsa_circ_0001079	hsa-miR-6874-5p
hsa_circ_0001079	hsa-miR-6875-3p
hsa_circ_0001079	hsa-miR-7114-5p
hsa_circ_0001079	hsa-miR-758-5p
hsa_circ_0001079	hsa-miR-7847-3p
hsa_circ_0001079	hsa-miR-8069
hsa_circ_0001079	hsa-miR-885-3p
hsa_circ_0001079	hsa-miR-889-3p
hsa_circ_0001079	hsa-miR-93-3p
hsa_circ_0001079	hsa-miR-940
hsa_circ_0001079	hsa-miR-6808-5p
hsa_circ_0001079	hsa-miR-6893-5p
hsa_circ_0001174	hsa-miR-1200
hsa_circ_0001174	hsa-miR-1236-3p
hsa_circ_0001174	hsa-miR-1283
hsa_circ_0001174	hsa-miR-129-3p
hsa_circ_0001174	hsa-miR-145-3p
hsa_circ_0001174	hsa-miR-145-3p
hsa_circ_0001174	hsa-miR-182-3p
hsa_circ_0001174	hsa-miR-18a-3p
hsa_circ_0001174	hsa-miR-218-1-3p
hsa_circ_0001174	hsa-miR-218-2-3p
hsa_circ_0001174	hsa-miR-22-3p
hsa_circ_0001174	hsa-miR-29-3p
hsa_circ_0001174	hsa-miR-3065-3p
hsa_circ_0001174	hsa-miR-3074-5p
hsa_circ_0001174	hsa-miR-3074-5p
hsa_circ_0001174	hsa-miR-3137
hsa_circ_0001174	hsa-miR-3157-3p
hsa_circ_0001174	hsa-miR-3173-5p
hsa_circ_0001174	hsa-miR-6799-3p
hsa_circ_0001174	hsa-miR-324-3p
hsa_circ_0001174	hsa-miR-1913
hsa_circ_0001174	hsa-miR-338-3p
hsa_circ_0001174	hsa-miR-3662
hsa_circ_0001174	hsa-miR-3692-5p
hsa_circ_0001174	hsa-miR-378-5p
hsa_circ_0001174	hsa-miR-383-3p
hsa_circ_0001174	hsa-miR-3909
hsa_circ_0001174	hsa-miR-6852-3p
hsa_circ_0001174	hsa-miR-4292
hsa_circ_0001174	hsa-miR-6791-5p
hsa_circ_0001174	hsa-miR-4299
hsa_circ_0001174	hsa-miR-4308
hsa_circ_0001174	hsa-miR-4326
hsa_circ_0001174	hsa-miR-4456
hsa_circ_0001174	hsa-miR-4485-5p
hsa_circ_0001174	hsa-miR-449c-3p
hsa_circ_0001174	hsa-miR-4502
hsa_circ_0001174	hsa-miR-4522
hsa_circ_0001174	hsa-miR-4530
hsa_circ_0001174	hsa-miR-4635
hsa_circ_0001174	hsa-miR-4687-5p
hsa_circ_0001174	hsa-miR-4698
hsa_circ_0001174	hsa-miR-4780
hsa_circ_0001174	hsa-miR-4786-3p
hsa_circ_0001174	hsa-miR-486-5p
hsa_circ_0001174	hsa-miR-500a-3p
hsa_circ_0001174	hsa-miR-513-3p
hsa_circ_0001174	hsa-miR-520-5p
hsa_circ_0001174	hsa-miR-524-5p
hsa_circ_0001174	hsa-miR-548q
hsa_circ_0001174	hsa-miR-5684
hsa_circ_0001174	hsa-miR-623
hsa_circ_0001174	hsa-miR-627-3p
hsa_circ_0001174	hsa-miR-6515-3p
hsa_circ_0001174	hsa-miR-6769-5p
hsa_circ_0001174	hsa-miR-6779-3p
hsa_circ_0001174	hsa-miR-6780a-3p
hsa_circ_0001174	hsa-miR-6780b-3p
hsa_circ_0001174	hsa-miR-6834-3p
hsa_circ_0001174	hsa-miR-6871-3p
hsa_circ_0001174	hsa-miR-6881-3p
hsa_circ_0001174	hsa-miR-6882-3p
hsa_circ_0001174	hsa-miR-6886-3p
hsa_circ_0001174	hsa-miR-7111-3p
hsa_circ_0001174	hsa-miR-7152-5p
hsa_circ_0001174	hsa-miR-7152-5p
hsa_circ_0001174	hsa-miR-758-5p
hsa_circ_0001174	hsa-miR-7843-3p
hsa_circ_0001174	hsa-miR-7976
hsa_circ_0001174	hsa-miR-7978
hsa_circ_0001174	hsa-miR-8063
hsa_circ_0001174	hsa-miR-8069
hsa_circ_0001174	hsa-miR-874-3p
hsa_circ_0001174	hsa-miR-877-3p
hsa_circ_0001174	hsa-miR-93-3p
hsa_circ_0001346	hsa-let-7a-2-3p
hsa_circ_0001346	hsa-miR-7g-3p
hsa_circ_0001346	hsa-let-7c-3p
hsa_circ_0001346	hsa-miR-103-3p
hsa_circ_0001346	hsa-miR-107
hsa_circ_0001346	hsa-miR-15-5p
hsa_circ_0001346	hsa-miR-16-5p
hsa_circ_0001346	hsa-miR-195-5p
hsa_circ_0001346	hsa-miR-424-5p
hsa_circ_0001346	hsa-miR-497-5p
hsa_circ_0001346	hsa-miR-6838-5p
hsa_circ_0001346	hsa-miR-185-5p
hsa_circ_0001346	hsa-miR-4306
hsa_circ_0001346	hsa-miR-4644
hsa_circ_0001346	hsa-miR-188-5p
hsa_circ_0001346	hsa-miR-6866-3p
hsa_circ_0001346	hsa-miR-196b-3p
hsa_circ_0001346	hsa-miR-2277-3p
hsa_circ_0001346	hsa-miR-2278
hsa_circ_0001346	hsa-miR-3120-3p
hsa_circ_0001346	hsa-miR-324-5p
hsa_circ_0001346	hsa-miR-34b-3p
hsa_circ_0001346	hsa-miR-3613-5p
hsa_circ_0001346	hsa-miR-3620-3p
hsa_circ_0001346	hsa-miR-374b-3p
hsa_circ_0001346	hsa-miR-3924
hsa_circ_0001346	hsa-miR-4310
hsa_circ_0001346	hsa-miR-7157-5p
hsa_circ_0001346	hsa-miR-4310
hsa_circ_0001346	hsa-miR-7157-5p
hsa_circ_0001346	hsa-miR-4452
hsa_circ_0001346	hsa-miR-4468
hsa_circ_0001346	hsa-miR-4476
hsa_circ_0001346	hsa-miR-6876-5p
hsa_circ_0001346	hsa-miR-4531
hsa_circ_0001346	hsa-miR-4635
hsa_circ_0001346	hsa-miR-4668-3p
hsa_circ_0001346	hsa-miR-4670-3p
hsa_circ_0001346	hsa-miR-4700-3p
hsa_circ_0001346	hsa-miR-4802-5p
hsa_circ_0001346	hsa-miR-493-5p
hsa_circ_0001346	hsa-miR-503-5p
hsa_circ_0001346	hsa-miR-5095
hsa_circ_0001346	hsa-miR-7151-3p
hsa_circ_0001346	hsa-miR-5192
hsa_circ_0001346	hsa-miR-526-5p
hsa_circ_0001346	hsa-miR-551-5p
hsa_circ_0001346	hsa-miR-556-5p
hsa_circ_0001346	hsa-miR-578
hsa_circ_0001346	hsa-miR-6076
hsa_circ_0001346	hsa-miR-6797-3p
hsa_circ_0001346	hsa-miR-620
hsa_circ_0001346	hsa-miR-1270
hsa_circ_0001346	hsa-miR-646
hsa_circ_0001346	hsa-miR-6514-5p
hsa_circ_0001346	hsa-miR-6729-3p
hsa_circ_0001346	hsa-miR-6802-3p
hsa_circ_0001346	hsa-miR-6832-3p
hsa_circ_0001346	hsa-miR-6865-3p
hsa_circ_0001346	hsa-miR-6883-3p
hsa_circ_0001346	hsa-miR-873-5p.1
hsa_circ_0001369	hsa-miR-1204
hsa_circ_0001369	hsa-miR-1252-3p
hsa_circ_0001369	hsa-miR-1298-5p
hsa_circ_0001369	hsa-miR-138-2-3p
hsa_circ_0001369	hsa-miR-141-5p
hsa_circ_0001369	hsa-miR-153-5p
hsa_circ_0001369	hsa-miR-1539
hsa_circ_0001369	hsa-miR-190-3p
hsa_circ_0001369	hsa-miR-205-3p
hsa_circ_0001369	hsa-miR-2110
hsa_circ_0001369	hsa-miR-212-5p
hsa_circ_0001369	hsa-miR-2909
hsa_circ_0001369	hsa-miR-299-3p
hsa_circ_0001369	hsa-miR-3135a
hsa_circ_0001369	hsa-miR-3144-5p
hsa_circ_0001369	hsa-miR-3150-3p
hsa_circ_0001369	hsa-miR-6763-5p
hsa_circ_0001369	hsa-miR-3162-5p
hsa_circ_0001369	hsa-miR-3189-3p
hsa_circ_0001369	hsa-miR-3191-3p
hsa_circ_0001369	hsa-miR-3646
hsa_circ_0001369	hsa-miR-374-5p
hsa_circ_0001369	hsa-miR-3913-3p
hsa_circ_0001369	hsa-miR-410-3p
hsa_circ_0001369	hsa-miR-4260
hsa_circ_0001369	hsa-miR-4474-3p
hsa_circ_0001369	hsa-miR-4491
hsa_circ_0001369	hsa-miR-4657
hsa_circ_0001369	hsa-miR-450a-2-3p
hsa_circ_0001369	hsa-miR-4520-5p
hsa_circ_0001369	hsa-miR-4540
hsa_circ_0001369	hsa-miR-4652-5p
hsa_circ_0001369	hsa-miR-4713-3p
hsa_circ_0001369	hsa-miR-4763-5p
hsa_circ_0001369	hsa-miR-4778-3p
hsa_circ_0001369	hsa-miR-499-3p
hsa_circ_0001369	hsa-miR-502-5p
hsa_circ_0001369	hsa-miR-539-5p
hsa_circ_0001369	hsa-miR-554
hsa_circ_0001369	hsa-miR-5572
hsa_circ_0001369	hsa-miR-5680
hsa_circ_0001369	hsa-miR-5696
hsa_circ_0001369	hsa-miR-579-3p
hsa_circ_0001369	hsa-miR-664-3p
hsa_circ_0001369	hsa-miR-580-3p
hsa_circ_0001369	hsa-miR-625-3p
hsa_circ_0001369	hsa-miR-635
hsa_circ_0001369	hsa-miR-6774-5p
hsa_circ_0001369	hsa-miR-638
hsa_circ_0001369	hsa-miR-653-5p
hsa_circ_0001369	hsa-miR-6723-5p
hsa_circ_0001369	hsa-miR-6735-3p
hsa_circ_0001369	hsa-miR-6757-5p
hsa_circ_0001369	hsa-miR-6810-5p
hsa_circ_0001369	hsa-miR-6821-5p
hsa_circ_0001369	hsa-miR-6838-3p
hsa_circ_0001369	hsa-miR-6853-5p
hsa_circ_0001369	hsa-miR-6857-5p
hsa_circ_0001369	hsa-miR-6878-3p
hsa_circ_0001369	hsa-miR-6878-3p
hsa_circ_0001369	hsa-miR-7108-5p
hsa_circ_0001633	hsa-miR-103
hsa_circ_0001633	hsa-miR-106a-3p
hsa_circ_0001633	hsa-miR-1206
hsa_circ_0001633	hsa-miR-1251-3p
hsa_circ_0001633	hsa-miR-1298-5p
hsa_circ_0001633	hsa-miR-133-5p
hsa_circ_0001633	hsa-miR-138-5p
hsa_circ_0001633	hsa-miR-145-3p
hsa_circ_0001633	hsa-miR-148-5p
hsa_circ_0001633	hsa-miR-18-5p
hsa_circ_0001633	hsa-miR-4735-3p
hsa_circ_0001633	hsa-miR-183-3p
hsa_circ_0001633	hsa-miR-2276-3p
hsa_circ_0001633	hsa-miR-3074-5p
hsa_circ_0001633	hsa-miR-3119
hsa_circ_0001633	hsa-miR-3165
hsa_circ_0001633	hsa-miR-3173-3p
hsa_circ_0001633	hsa-miR-6891-5p
hsa_circ_0001633	hsa-miR-3190-3p
hsa_circ_0001633	hsa-miR-3193
hsa_circ_0001633	hsa-miR-323-5p
hsa_circ_0001633	hsa-miR-3651
hsa_circ_0001633	hsa-miR-3692-5p
hsa_circ_0001633	hsa-miR-370-3p
hsa_circ_0001633	hsa-miR-6893-3p
hsa_circ_0001633	hsa-miR-382-3p
hsa_circ_0001633	hsa-miR-3973
hsa_circ_0001633	hsa-miR-4299
hsa_circ_0001633	hsa-miR-4326
hsa_circ_0001633	hsa-miR-4428
hsa_circ_0001633	hsa-miR-4433b-3p
hsa_circ_0001633	hsa-miR-4456
hsa_circ_0001633	hsa-miR-4480
hsa_circ_0001633	hsa-miR-4653-3p
hsa_circ_0001633	hsa-miR-4662-5p
hsa_circ_0001633	hsa-miR-4691-3p
hsa_circ_0001633	hsa-miR-4694-5p
hsa_circ_0001633	hsa-miR-4772-3p
hsa_circ_0001633	hsa-miR-488-3p
hsa_circ_0001633	hsa-miR-5000-5p
hsa_circ_0001633	hsa-miR-518-5p
hsa_circ_0001633	hsa-miR-527
hsa_circ_0001633	hsa-miR-520-3p
hsa_circ_0001633	hsa-miR-544a
hsa_circ_0001633	hsa-miR-548at-5p
hsa_circ_0001633	hsa-miR-548aw
hsa_circ_0001633	hsa-miR-548m
hsa_circ_0001633	hsa-miR-548q
hsa_circ_0001633	hsa-miR-561-3p
hsa_circ_0001633	hsa-miR-5681a
hsa_circ_0001633	hsa-miR-6131
hsa_circ_0001633	hsa-miR-634
hsa_circ_0001633	hsa-miR-6505-5p
hsa_circ_0001633	hsa-miR-664-3p
hsa_circ_0001633	hsa-miR-6730-5p
hsa_circ_0001633	hsa-miR-6738-3p
hsa_circ_0001633	hsa-miR-6769-5p
hsa_circ_0001633	hsa-miR-6815-5p
hsa_circ_0001633	hsa-miR-6865-5p
hsa_circ_0001633	hsa-miR-6830-5p
hsa_circ_0001633	hsa-miR-6849-3p
hsa_circ_0001633	hsa-miR-6853-3p
hsa_circ_0001633	hsa-miR-6880-5p
hsa_circ_0001633	hsa-miR-7152-5p
hsa_circ_0001633	hsa-miR-7978
hsa_circ_0001633	hsa-miR-8071
hsa_circ_0001633	hsa-miR-876-3p
hsa_circ_0001633	hsa-miR-93-3p
hsa_circ_0001681	hsa-miR-1245
hsa_circ_0001681	hsa-miR-8079
hsa_circ_0001681	hsa-miR-126-3p.1
hsa_circ_0001681	hsa-miR-147b
hsa_circ_0001681	hsa-miR-203-3p.1
hsa_circ_0001681	hsa-miR-3138
hsa_circ_0001681	hsa-miR-3143
hsa_circ_0001681	hsa-miR-3185
hsa_circ_0001681	hsa-miR-3185
hsa_circ_0001681	hsa-miR-3200-3p
hsa_circ_0001681	hsa-miR-3678-5p
hsa_circ_0001681	hsa-miR-4274
hsa_circ_0001681	hsa-miR-4422
hsa_circ_0001681	hsa-miR-4519
hsa_circ_0001681	hsa-miR-4522
hsa_circ_0001681	hsa-miR-4635
hsa_circ_0001681	hsa-miR-4671-5p
hsa_circ_0001681	hsa-miR-4686
hsa_circ_0001681	hsa-miR-4724-3p
hsa_circ_0001681	hsa-miR-4734
hsa_circ_0001681	hsa-miR-4754
hsa_circ_0001681	hsa-miR-4800-3p
hsa_circ_0001681	hsa-miR-510-5p
hsa_circ_0001681	hsa-miR-5190
hsa_circ_0001681	hsa-miR-5197-3p
hsa_circ_0001681	hsa-miR-5571-5p
hsa_circ_0001681	hsa-miR-562
hsa_circ_0001681	hsa-miR-5684
hsa_circ_0001681	hsa-miR-578
hsa_circ_0001681	hsa-miR-581
hsa_circ_0001681	hsa-miR-6499-3p
hsa_circ_0001681	hsa-miR-6507-5p
hsa_circ_0001681	hsa-miR-6813-3p
hsa_circ_0001681	hsa-miR-6835-3p
hsa_circ_0001681	hsa-miR-6850-5p
hsa_circ_0001681	hsa-miR-8062
hsa_circ_0001708	hsa-miR-1260
hsa_circ_0001708	hsa-miR-1266-5p
hsa_circ_0001708	hsa-miR-4518
hsa_circ_0001708	hsa-miR-1302
hsa_circ_0001708	hsa-miR-4298
hsa_circ_0001708	hsa-miR-133-3p.1
hsa_circ_0001708	hsa-miR-154-5p
hsa_circ_0001708	hsa-miR-208-5p
hsa_circ_0001708	hsa-miR-215-3p
hsa_circ_0001708	hsa-miR-27b-5p
hsa_circ_0001708	hsa-miR-3122
hsa_circ_0001708	hsa-miR-3913-5p
hsa_circ_0001708	hsa-miR-3156-3p
hsa_circ_0001708	hsa-miR-324-5p
hsa_circ_0001708	hsa-miR-34a-3p
hsa_circ_0001708	hsa-miR-3617-3p
hsa_circ_0001708	hsa-miR-3664-3p
hsa_circ_0001708	hsa-miR-3664-5p
hsa_circ_0001708	hsa-miR-3909
hsa_circ_0001708	hsa-miR-6852-3p
hsa_circ_0001708	hsa-miR-3909
hsa_circ_0001708	hsa-miR-6852-3p
hsa_circ_0001708	hsa-miR-4291
hsa_circ_0001708	hsa-miR-431-5p
hsa_circ_0001708	hsa-miR-4310
hsa_circ_0001708	hsa-miR-7157-5p
hsa_circ_0001708	hsa-miR-432-5p
hsa_circ_0001708	hsa-miR-4431
hsa_circ_0001708	hsa-miR-450a-1-3p
hsa_circ_0001708	hsa-miR-4522
hsa_circ_0001708	hsa-miR-4633-3p
hsa_circ_0001708	hsa-miR-6500-5p
hsa_circ_0001708	hsa-miR-4639-3p
hsa_circ_0001708	hsa-miR-4714-5p
hsa_circ_0001708	hsa-miR-4725-5p
hsa_circ_0001708	hsa-miR-4733-5p
hsa_circ_0001708	hsa-miR-514-5p
hsa_circ_0001708	hsa-miR-526-5p
hsa_circ_0001708	hsa-miR-5581-3p
hsa_circ_0001708	hsa-miR-6072
hsa_circ_0001708	hsa-miR-6891-3p
hsa_circ_0001708	hsa-miR-626
hsa_circ_0001708	hsa-miR-6876-3p
hsa_circ_0001708	hsa-miR-635
hsa_circ_0001708	hsa-miR-6774-5p
hsa_circ_0001708	hsa-miR-6513-5p
hsa_circ_0001708	hsa-miR-654-3p
hsa_circ_0001708	hsa-miR-662
hsa_circ_0001708	hsa-miR-668-3p
hsa_circ_0001708	hsa-miR-6773-3p
hsa_circ_0001708	hsa-miR-6794-3p
hsa_circ_0001708	hsa-miR-6870-3p
hsa_circ_0001708	hsa-miR-6874-5p
hsa_circ_0001708	hsa-miR-6885-3p
hsa_circ_0001708	hsa-miR-6888-3p
hsa_circ_0001708	hsa-miR-7151-5p
hsa_circ_0001708	hsa-miR-877-3p
hsa_circ_0001708	hsa-miR-877-3p
hsa_circ_0001708	hsa-miR-887-5p
hsa_circ_0001708	hsa-miR-890
hsa_circ_0001725	hsa-miR-10-5p
hsa_circ_0001725	hsa-miR-1228-3p
hsa_circ_0001725	hsa-miR-1256
hsa_circ_0001725	hsa-miR-1295-5p
hsa_circ_0001725	hsa-miR-1912
hsa_circ_0001725	hsa-miR-136-3p
hsa_circ_0001725	hsa-miR-147b
hsa_circ_0001725	hsa-miR-150-5p
hsa_circ_0001725	hsa-miR-151-3p
hsa_circ_0001725	hsa-miR-17-5p
hsa_circ_0001725	hsa-miR-20-5p
hsa_circ_0001725	hsa-miR-93-5p
hsa_circ_0001725	hsa-miR-106-5p
hsa_circ_0001725	hsa-miR-519-3p
hsa_circ_0001725	hsa-miR-526-3p
hsa_circ_0001725	hsa-miR-181c-3p
hsa_circ_0001725	hsa-miR-196-5p
hsa_circ_0001725	hsa-miR-210-3p
hsa_circ_0001725	hsa-miR-2116-3p
hsa_circ_0001725	hsa-miR-3130-5p
hsa_circ_0001725	hsa-miR-4482-5p
hsa_circ_0001725	hsa-miR-320
hsa_circ_0001725	hsa-miR-4429
hsa_circ_0001725	hsa-miR-3613-3p
hsa_circ_0001725	hsa-miR-3663-5p
hsa_circ_0001725	hsa-miR-379-5p
hsa_circ_0001725	hsa-miR-3529-5p
hsa_circ_0001725	hsa-miR-3913-3p
hsa_circ_0001725	hsa-miR-3919
hsa_circ_0001725	hsa-miR-3927-3p
hsa_circ_0001725	hsa-miR-6831-5p
hsa_circ_0001725	hsa-miR-3973
hsa_circ_0001725	hsa-miR-4289
hsa_circ_0001725	hsa-miR-4292
hsa_circ_0001725	hsa-miR-6791-5p
hsa_circ_0001725	hsa-miR-4304
hsa_circ_0001725	hsa-miR-4308
hsa_circ_0001725	hsa-miR-4318
hsa_circ_0001725	hsa-miR-4451
hsa_circ_0001725	hsa-miR-4463
hsa_circ_0001725	hsa-miR-4499
hsa_circ_0001725	hsa-miR-4504
hsa_circ_0001725	hsa-miR-4650-3p
hsa_circ_0001725	hsa-miR-4677-3p
hsa_circ_0001725	hsa-miR-4679
hsa_circ_0001725	hsa-miR-4687-3p
hsa_circ_0001725	hsa-miR-4725-5p
hsa_circ_0001725	hsa-miR-4756-3p
hsa_circ_0001725	hsa-miR-4786-5p
hsa_circ_0001725	hsa-miR-489-3p
hsa_circ_0001725	hsa-miR-499-3p
hsa_circ_0001725	hsa-miR-5008-3p
hsa_circ_0001725	hsa-miR-6737-3p
hsa_circ_0001725	hsa-miR-7157-3p
hsa_circ_0001725	hsa-miR-500b-3p
hsa_circ_0001725	hsa-miR-504-5p.1
hsa_circ_0001725	hsa-miR-520-3p
hsa_circ_0001725	hsa-miR-532-3p
hsa_circ_0001725	hsa-miR-542-3p
hsa_circ_0001725	hsa-miR-548-5p
hsa_circ_0001725	hsa-miR-3609
hsa_circ_0001725	hsa-miR-548e-5p
hsa_circ_0001725	hsa-miR-548g-3p
hsa_circ_0001725	hsa-miR-552-3p
hsa_circ_0001725	hsa-miR-5587-5p
hsa_circ_0001725	hsa-miR-595
hsa_circ_0001725	hsa-miR-597-5p
hsa_circ_0001725	hsa-miR-6715b-3p
hsa_circ_0001725	hsa-miR-6796-3p
hsa_circ_0001725	hsa-miR-6808-3p
hsa_circ_0001725	hsa-miR-6820-5p
hsa_circ_0001725	hsa-miR-6889-3p
hsa_circ_0001725	hsa-miR-7106-3p
hsa_circ_0001725	hsa-miR-7152-3p
hsa_circ_0001725	hsa-miR-769-5p
hsa_circ_0001725	hsa-miR-7974
hsa_circ_0001725	hsa-miR-873-3p
hsa_circ_0001725	hsa-miR-892a
hsa_circ_0001725	hsa-miR-99-3p
hsa_circ_0001798	hsa-miR-17-5p
hsa_circ_0001798	hsa-miR-20-5p
hsa_circ_0001798	hsa-miR-93-5p
hsa_circ_0001798	hsa-miR-106-5p
hsa_circ_0001798	hsa-miR-519-3p
hsa_circ_0001798	hsa-miR-526-3p
hsa_circ_0001798	hsa-miR-200bc-3p
hsa_circ_0001798	hsa-miR-429
hsa_circ_0001798	hsa-miR-219-5p
hsa_circ_0001798	hsa-miR-3140-5p
hsa_circ_0001798	hsa-miR-3192-3p
hsa_circ_0001798	hsa-miR-335-3p
hsa_circ_0001798	hsa-miR-3653-3p
hsa_circ_0001798	hsa-miR-4282
hsa_circ_0001798	hsa-miR-4482-3p
hsa_circ_0001798	hsa-miR-4502
hsa_circ_0001798	hsa-miR-4711-3p
hsa_circ_0001798	hsa-miR-4766-5p
hsa_circ_0001798	hsa-miR-4778-3p
hsa_circ_0001798	hsa-miR-4796-5p
hsa_circ_0001798	hsa-miR-4799-5p
hsa_circ_0001798	hsa-miR-488-3p
hsa_circ_0001798	hsa-miR-5096
hsa_circ_0001798	hsa-miR-513-3p
hsa_circ_0001798	hsa-miR-3606-3p
hsa_circ_0001798	hsa-miR-520f-5p
hsa_circ_0001798	hsa-miR-548-5p
hsa_circ_0001798	hsa-miR-3609
hsa_circ_0001798	hsa-miR-5585-3p
hsa_circ_0001798	hsa-miR-5680
hsa_circ_0001798	hsa-miR-5684
hsa_circ_0001798	hsa-miR-5687
hsa_circ_0001798	hsa-miR-595
hsa_circ_0001798	hsa-miR-6735-3p
hsa_circ_0001798	hsa-miR-6830-3p
hsa_circ_0001798	hsa-miR-6878-3p
hsa_circ_0001798	hsa-miR-7159-3p
hsa_circ_0001798	hsa-miR-8084
hsa_circ_0001798	hsa-miR-890
hsa_circ_0001946	hsa-miR-1203
hsa_circ_0001946	hsa-miR-1227-3p
hsa_circ_0001946	hsa-miR-1243
hsa_circ_0001946	hsa-miR-125a-3p
hsa_circ_0001946	hsa-miR-1261
hsa_circ_0001946	hsa-miR-1273h-3p
hsa_circ_0001946	hsa-miR-1324
hsa_circ_0001946	hsa-miR-181a-3p
hsa_circ_0001946	hsa-miR-214-5p
hsa_circ_0001946	hsa-miR-219a-1-3p
hsa_circ_0001946	hsa-miR-25-3p
hsa_circ_0001946	hsa-miR-32-5p
hsa_circ_0001946	hsa-miR-92-3p
hsa_circ_0001946	hsa-miR-363-3p
hsa_circ_0001946	hsa-miR-367-3p
hsa_circ_0001946	hsa-miR-3117-5p
hsa_circ_0001946	hsa-miR-3140-5p
hsa_circ_0001946	hsa-miR-3166
hsa_circ_0001946	hsa-miR-3200-3p
hsa_circ_0001946	hsa-miR-3201
hsa_circ_0001946	hsa-miR-4791
hsa_circ_0001946	hsa-miR-331-3p
hsa_circ_0001946	hsa-miR-3654
hsa_circ_0001946	hsa-miR-3667-5p
hsa_circ_0001946	hsa-miR-3667-5p
hsa_circ_0001946	hsa-miR-3667-5p
hsa_circ_0001946	hsa-miR-3678-3p
hsa_circ_0001946	hsa-miR-3690
hsa_circ_0001946	hsa-miR-376bc-5p
hsa_circ_0001946	hsa-miR-378
hsa_circ_0001946	hsa-miR-6839-5p
hsa_circ_0001946	hsa-miR-3934-5p
hsa_circ_0001946	hsa-miR-425-5p
hsa_circ_0001946	hsa-miR-4254
hsa_circ_0001946	hsa-miR-4261
hsa_circ_0001946	hsa-miR-4292
hsa_circ_0001946	hsa-miR-6791-5p
hsa_circ_0001946	hsa-miR-4308
hsa_circ_0001946	hsa-miR-4427
hsa_circ_0001946	hsa-miR-4653-3p
hsa_circ_0001946	hsa-miR-4659-5p
hsa_circ_0001946	hsa-miR-4680-3p
hsa_circ_0001946	hsa-miR-4771
hsa_circ_0001946	hsa-miR-513-3p
hsa_circ_0001946	hsa-miR-514-3p
hsa_circ_0001946	hsa-miR-5187-3p
hsa_circ_0001946	hsa-miR-5188
hsa_circ_0001946	hsa-miR-5195-5p
hsa_circ_0001946	hsa-miR-548ao-3p
hsa_circ_0001946	hsa-miR-548ao-3p
hsa_circ_0001946	hsa-miR-548ao-3p
hsa_circ_0001946	hsa-miR-552-3p
hsa_circ_0001946	hsa-miR-5590-5p
hsa_circ_0001946	hsa-miR-6077
hsa_circ_0001946	hsa-miR-6077
hsa_circ_0001946	hsa-miR-6079
hsa_circ_0001946	hsa-miR-6079
hsa_circ_0001946	hsa-miR-6128
hsa_circ_0001946	hsa-miR-631
hsa_circ_0001946	hsa-miR-3661
hsa_circ_0001946	hsa-miR-642-3p
hsa_circ_0001946	hsa-miR-6516-5p
hsa_circ_0001946	hsa-miR-6757-3p
hsa_circ_0001946	hsa-miR-6759-3p
hsa_circ_0001946	hsa-miR-6768-5p
hsa_circ_0001946	hsa-miR-6771-3p
hsa_circ_0001946	hsa-miR-6801-3p
hsa_circ_0001946	hsa-miR-6810-3p
hsa_circ_0001946	hsa-miR-6813-3p
hsa_circ_0001946	hsa-miR-7-5p
hsa_circ_0001946	hsa-miR-7-5p
hsa_circ_0001946	hsa-miR-941
hsa_circ_0002395	hsa-miR-1197
hsa_circ_0002395	hsa-miR-1287-5p
hsa_circ_0002395	hsa-miR-15b-3p
hsa_circ_0002395	hsa-miR-191-5p
hsa_circ_0002395	hsa-miR-223-5p
hsa_circ_0002395	hsa-miR-3127-5p
hsa_circ_0002395	hsa-miR-3135b
hsa_circ_0002395	hsa-miR-3148
hsa_circ_0002395	hsa-miR-3148
hsa_circ_0002395	hsa-miR-3153
hsa_circ_0002395	hsa-miR-6733-5p
hsa_circ_0002395	hsa-miR-6739-5p
hsa_circ_0002395	hsa-miR-3171
hsa_circ_0002395	hsa-miR-320
hsa_circ_0002395	hsa-miR-3978
hsa_circ_0002395	hsa-miR-424-3p
hsa_circ_0002395	hsa-miR-4270
hsa_circ_0002395	hsa-miR-4441
hsa_circ_0002395	hsa-miR-6754-5p
hsa_circ_0002395	hsa-miR-4272
hsa_circ_0002395	hsa-miR-4521
hsa_circ_0002395	hsa-miR-4668-5p
hsa_circ_0002395	hsa-miR-4762-5p
hsa_circ_0002395	hsa-miR-4762-5p
hsa_circ_0002395	hsa-miR-494-3p
hsa_circ_0002395	hsa-miR-495-3p
hsa_circ_0002395	hsa-miR-5688
hsa_circ_0002395	hsa-miR-496.2
hsa_circ_0002395	hsa-miR-498
hsa_circ_0002395	hsa-miR-548ad-3p
hsa_circ_0002395	hsa-miR-551-5p
hsa_circ_0002395	hsa-miR-556-3p
hsa_circ_0002395	hsa-miR-5584-5p
hsa_circ_0002395	hsa-miR-5681b
hsa_circ_0002395	hsa-miR-570-3p
hsa_circ_0002395	hsa-miR-570-3p
hsa_circ_0002395	hsa-miR-6124
hsa_circ_0002395	hsa-miR-6124
hsa_circ_0002395	hsa-miR-6128
hsa_circ_0002395	hsa-miR-630
hsa_circ_0002395	hsa-miR-6750-5p
hsa_circ_0002395	hsa-miR-6822-5p
hsa_circ_0002395	hsa-miR-6816-3p
hsa_circ_0002395	hsa-miR-7-3p
hsa_circ_0002395	hsa-miR-8080
hsa_circ_0002395	hsa-miR-9500
hsa_circ_0002395	hsa-miR-96-3p
hsa_circ_0002563	hsa-miR-1-5p
hsa_circ_0002563	hsa-miR-1231
hsa_circ_0002563	hsa-miR-1284
hsa_circ_0002563	hsa-miR-1306-5p
hsa_circ_0002563	hsa-miR-1825
hsa_circ_0002563	hsa-miR-1915-5p
hsa_circ_0002563	hsa-miR-194-3p
hsa_circ_0002563	hsa-miR-199-5p
hsa_circ_0002563	hsa-miR-205-5p
hsa_circ_0002563	hsa-miR-219-5p
hsa_circ_0002563	hsa-miR-4782-3p
hsa_circ_0002563	hsa-miR-6766-3p
hsa_circ_0002563	hsa-miR-23-3p
hsa_circ_0002563	hsa-miR-130a-5p
hsa_circ_0002563	hsa-miR-3140-3p
hsa_circ_0002563	hsa-miR-3185
hsa_circ_0002563	hsa-miR-3611
hsa_circ_0002563	hsa-miR-3667-3p
hsa_circ_0002563	hsa-miR-3674
hsa_circ_0002563	hsa-miR-3677-5p
hsa_circ_0002563	hsa-miR-3686
hsa_circ_0002563	hsa-miR-3692-3p
hsa_circ_0002563	hsa-miR-376c-3p
hsa_circ_0002563	hsa-miR-3935
hsa_circ_0002563	hsa-miR-4289
hsa_circ_0002563	hsa-miR-4312
hsa_circ_0002563	hsa-miR-4445-5p
hsa_circ_0002563	hsa-miR-4677-3p
hsa_circ_0002563	hsa-miR-4679
hsa_circ_0002563	hsa-miR-4695-3p
hsa_circ_0002563	hsa-miR-4796-3p
hsa_circ_0002563	hsa-miR-508-3p
hsa_circ_0002563	hsa-miR-5088-3p
hsa_circ_0002563	hsa-miR-513-3p
hsa_circ_0002563	hsa-miR-516a-5p
hsa_circ_0002563	hsa-miR-5693
hsa_circ_0002563	hsa-miR-587
hsa_circ_0002563	hsa-miR-632
hsa_circ_0002563	hsa-miR-4288
hsa_circ_0002563	hsa-miR-6507-5p
hsa_circ_0002563	hsa-miR-6732-3p
hsa_circ_0002563	hsa-miR-6734-3p
hsa_circ_0002563	hsa-miR-676-5p
hsa_circ_0002563	hsa-miR-6841-3p
hsa_circ_0002563	hsa-miR-6878-3p
hsa_circ_0002563	hsa-miR-7161-3p
hsa_circ_0002665	hsa-miR-1-3p
hsa_circ_0002665	hsa-miR-206
hsa_circ_0002665	hsa-miR-613
hsa_circ_0002665	hsa-miR-1257
hsa_circ_0002665	hsa-miR-1273g-3p
hsa_circ_0002665	hsa-miR-1283
hsa_circ_0002665	hsa-miR-129-3p
hsa_circ_0002665	hsa-miR-152-5p
hsa_circ_0002665	hsa-miR-181a-2-3p
hsa_circ_0002665	hsa-miR-215-3p
hsa_circ_0002665	hsa-miR-221-5p
hsa_circ_0002665	hsa-miR-8073
hsa_circ_0002665	hsa-miR-223-3p
hsa_circ_0002665	hsa-miR-298
hsa_circ_0002665	hsa-miR-3128
hsa_circ_0002665	hsa-miR-3138
hsa_circ_0002665	hsa-miR-3148
hsa_circ_0002665	hsa-miR-3173-5p
hsa_circ_0002665	hsa-miR-6799-3p
hsa_circ_0002665	hsa-miR-3667-3p
hsa_circ_0002665	hsa-miR-3692-3p
hsa_circ_0002665	hsa-miR-3713
hsa_circ_0002665	hsa-miR-374-5p
hsa_circ_0002665	hsa-miR-4276
hsa_circ_0002665	hsa-miR-4292
hsa_circ_0002665	hsa-miR-6791-5p
hsa_circ_0002665	hsa-miR-4308
hsa_circ_0002665	hsa-miR-4326
hsa_circ_0002665	hsa-miR-4421
hsa_circ_0002665	hsa-miR-5699-3p
hsa_circ_0002665	hsa-miR-4436-5p
hsa_circ_0002665	hsa-miR-4642
hsa_circ_0002665	hsa-miR-4668-3p
hsa_circ_0002665	hsa-miR-4678
hsa_circ_0002665	hsa-miR-4687-5p
hsa_circ_0002665	hsa-miR-4697-3p
hsa_circ_0002665	hsa-miR-4720-5p
hsa_circ_0002665	hsa-miR-4799-3p
hsa_circ_0002665	hsa-miR-5588-5p
hsa_circ_0002665	hsa-miR-4724-5p
hsa_circ_0002665	hsa-miR-4761-5p
hsa_circ_0002665	hsa-miR-4786-3p
hsa_circ_0002665	hsa-miR-4790-3p
hsa_circ_0002665	hsa-miR-513-3p
hsa_circ_0002665	hsa-miR-5190
hsa_circ_0002665	hsa-miR-5197-5p
hsa_circ_0002665	hsa-miR-548c-3p
hsa_circ_0002665	hsa-miR-562
hsa_circ_0002665	hsa-miR-587
hsa_circ_0002665	hsa-miR-6124
hsa_circ_0002665	hsa-miR-624-3p
hsa_circ_0002665	hsa-miR-6509-3p
hsa_circ_0002665	hsa-miR-6734-3p
hsa_circ_0002665	hsa-miR-6748-3p
hsa_circ_0002665	hsa-miR-6773-3p
hsa_circ_0002665	hsa-miR-6779-3p
hsa_circ_0002665	hsa-miR-6868-3p
hsa_circ_0002665	hsa-miR-6868-5p
hsa_circ_0002665	hsa-miR-7843-3p
hsa_circ_0002665	hsa-miR-7976
hsa_circ_0002805	hsa-ID
hsa_circ_0002805	hsa-miR-105-5p
hsa_circ_0002805	hsa-miR-7853-5p
hsa_circ_0002805	hsa-miR-1226-3p
hsa_circ_0002805	hsa-miR-1273a
hsa_circ_0002805	hsa-miR-1273c
hsa_circ_0002805	hsa-miR-128-5p
hsa_circ_0002805	hsa-miR-18a-3p
hsa_circ_0002805	hsa-miR-1911-5p
hsa_circ_0002805	hsa-miR-1914-3p
hsa_circ_0002805	hsa-miR-5194
hsa_circ_0002805	hsa-miR-6738-5p
hsa_circ_0002805	hsa-miR-2115-5p
hsa_circ_0002805	hsa-miR-26b-3p
hsa_circ_0002805	hsa-miR-3136-3p
hsa_circ_0002805	hsa-miR-7155-3p
hsa_circ_0002805	hsa-miR-3137
hsa_circ_0002805	hsa-miR-3158-3p
hsa_circ_0002805	hsa-miR-3197
hsa_circ_0002805	hsa-miR-324-3p
hsa_circ_0002805	hsa-miR-1913
hsa_circ_0002805	hsa-miR-3683
hsa_circ_0002805	hsa-miR-3686
hsa_circ_0002805	hsa-miR-3692-5p
hsa_circ_0002805	hsa-miR-370-3p
hsa_circ_0002805	hsa-miR-6893-3p
hsa_circ_0002805	hsa-miR-3918
hsa_circ_0002805	hsa-miR-423-5p
hsa_circ_0002805	hsa-miR-3184-5p
hsa_circ_0002805	hsa-miR-4257
hsa_circ_0002805	hsa-miR-4287
hsa_circ_0002805	hsa-miR-4685-3p
hsa_circ_0002805	hsa-miR-4301
hsa_circ_0002805	hsa-miR-4433b-5p
hsa_circ_0002805	hsa-miR-4444
hsa_circ_0002805	hsa-miR-4446-3p
hsa_circ_0002805	hsa-miR-4449
hsa_circ_0002805	hsa-miR-4469
hsa_circ_0002805	hsa-miR-4685-5p
hsa_circ_0002805	hsa-miR-6837-5p
hsa_circ_0002805	hsa-miR-4688
hsa_circ_0002805	hsa-miR-6743-5p
hsa_circ_0002805	hsa-miR-4722-3p
hsa_circ_0002805	hsa-miR-6727-3p
hsa_circ_0002805	hsa-miR-4733-3p
hsa_circ_0002805	hsa-miR-4740-3p
hsa_circ_0002805	hsa-miR-5088-5p
hsa_circ_0002805	hsa-miR-516-3p
hsa_circ_0002805	hsa-miR-7162-5p
hsa_circ_0002805	hsa-miR-5197-3p
hsa_circ_0002805	hsa-miR-6085
hsa_circ_0002805	hsa-miR-6813-5p
hsa_circ_0002805	hsa-miR-6087
hsa_circ_0002805	hsa-miR-624-5p
hsa_circ_0002805	hsa-miR-626
hsa_circ_0002805	hsa-miR-6876-3p
hsa_circ_0002805	hsa-miR-627-5p
hsa_circ_0002805	hsa-miR-670-5p
hsa_circ_0002805	hsa-miR-6747-3p
hsa_circ_0002805	hsa-miR-6752-3p
hsa_circ_0002805	hsa-miR-6753-5p
hsa_circ_0002805	hsa-miR-6762-5p
hsa_circ_0002805	hsa-miR-6845-5p
hsa_circ_0002805	hsa-miR-6777-3p
hsa_circ_0002805	hsa-miR-6815-3p
hsa_circ_0002805	hsa-miR-6847-5p
hsa_circ_0002805	hsa-miR-6873-5p
hsa_circ_0002805	hsa-miR-7106-3p
hsa_circ_0002805	hsa-miR-7113-3p
hsa_circ_0002805	hsa-miR-7113-5p
hsa_circ_0002805	hsa-miR-924
hsa_circ_0002805	hsa-miR-93-3p
hsa_circ_0003011	hsa-miR-1197
hsa_circ_0003011	hsa-miR-1243
hsa_circ_0003011	hsa-miR-1273h-3p
hsa_circ_0003011	hsa-miR-1283
hsa_circ_0003011	hsa-miR-130-3p
hsa_circ_0003011	hsa-miR-301-3p
hsa_circ_0003011	hsa-miR-3666
hsa_circ_0003011	hsa-miR-4295
hsa_circ_0003011	hsa-miR-454-3p
hsa_circ_0003011	hsa-miR-143-5p
hsa_circ_0003011	hsa-miR-15-5p
hsa_circ_0003011	hsa-miR-16-5p
hsa_circ_0003011	hsa-miR-195-5p
hsa_circ_0003011	hsa-miR-424-5p
hsa_circ_0003011	hsa-miR-497-5p
hsa_circ_0003011	hsa-miR-6838-5p
hsa_circ_0003011	hsa-miR-200-5p
hsa_circ_0003011	hsa-miR-2115-3p
hsa_circ_0003011	hsa-miR-221-3p
hsa_circ_0003011	hsa-miR-222-3p
hsa_circ_0003011	hsa-miR-223-5p
hsa_circ_0003011	hsa-miR-298
hsa_circ_0003011	hsa-miR-3185
hsa_circ_0003011	hsa-miR-3185
hsa_circ_0003011	hsa-miR-3198
hsa_circ_0003011	hsa-miR-4309
hsa_circ_0003011	hsa-miR-338-5p
hsa_circ_0003011	hsa-miR-3654
hsa_circ_0003011	hsa-miR-3678-3p
hsa_circ_0003011	hsa-miR-3923
hsa_circ_0003011	hsa-miR-3944-5p
hsa_circ_0003011	hsa-miR-409-3p
hsa_circ_0003011	hsa-miR-4280
hsa_circ_0003011	hsa-miR-4424
hsa_circ_0003011	hsa-miR-4443
hsa_circ_0003011	hsa-miR-4473
hsa_circ_0003011	hsa-miR-4653-3p
hsa_circ_0003011	hsa-miR-4660
hsa_circ_0003011	hsa-miR-4671-3p
hsa_circ_0003011	hsa-miR-4751
hsa_circ_0003011	hsa-miR-4781-3p
hsa_circ_0003011	hsa-miR-494-3p
hsa_circ_0003011	hsa-miR-5004-5p
hsa_circ_0003011	hsa-miR-503-5p
hsa_circ_0003011	hsa-miR-5197-3p
hsa_circ_0003011	hsa-miR-5197-3p
hsa_circ_0003011	hsa-miR-548v
hsa_circ_0003011	hsa-miR-562
hsa_circ_0003011	hsa-miR-5690
hsa_circ_0003011	hsa-miR-595
hsa_circ_0003011	hsa-miR-6079
hsa_circ_0003011	hsa-miR-6080
hsa_circ_0003011	hsa-miR-6128
hsa_circ_0003011	hsa-miR-630
hsa_circ_0003011	hsa-miR-646
hsa_circ_0003011	hsa-miR-6513-3p
hsa_circ_0003011	hsa-miR-6515-5p
hsa_circ_0003011	hsa-miR-664-3p
hsa_circ_0003011	hsa-miR-671-5p
hsa_circ_0003011	hsa-miR-6740-5p
hsa_circ_0003011	hsa-miR-6828-5p
hsa_circ_0003011	hsa-miR-6882-5p
hsa_circ_0003011	hsa-miR-6894-5p
hsa_circ_0003011	hsa-miR-7154-3p
hsa_circ_0003011	hsa-miR-759
hsa_circ_0003011	hsa-miR-765
hsa_circ_0003011	hsa-miR-766-5p
hsa_circ_0003011	hsa-miR-7850-5p
hsa_circ_0003011	hsa-miR-95-5p
hsa_circ_0003020	hsa-let-7a-2-3p
hsa_circ_0003020	hsa-miR-7g-3p
hsa_circ_0003020	hsa-let-7c-3p
hsa_circ_0003020	hsa-miR-101-3p.1
hsa_circ_0003020	hsa-miR-1203
hsa_circ_0003020	hsa-miR-1207-3p
hsa_circ_0003020	hsa-miR-1245-3p
hsa_circ_0003020	hsa-miR-128-3p
hsa_circ_0003020	hsa-miR-216-3p
hsa_circ_0003020	hsa-miR-3681-3p
hsa_circ_0003020	hsa-miR-1287-5p
hsa_circ_0003020	hsa-miR-144-3p
hsa_circ_0003020	hsa-miR-15-5p
hsa_circ_0003020	hsa-miR-16-5p
hsa_circ_0003020	hsa-miR-195-5p
hsa_circ_0003020	hsa-miR-424-5p
hsa_circ_0003020	hsa-miR-497-5p
hsa_circ_0003020	hsa-miR-6838-5p
hsa_circ_0003020	hsa-miR-199-3p
hsa_circ_0003020	hsa-miR-3129-5p
hsa_circ_0003020	hsa-miR-2681-5p
hsa_circ_0003020	hsa-miR-3135b
hsa_circ_0003020	hsa-miR-3149
hsa_circ_0003020	hsa-miR-3613-5p
hsa_circ_0003020	hsa-miR-3622b-5p
hsa_circ_0003020	hsa-miR-374b-3p
hsa_circ_0003020	hsa-miR-409-3p
hsa_circ_0003020	hsa-miR-4269
hsa_circ_0003020	hsa-miR-6715-5p
hsa_circ_0003020	hsa-miR-4270
hsa_circ_0003020	hsa-miR-4441
hsa_circ_0003020	hsa-miR-6754-5p
hsa_circ_0003020	hsa-miR-4438
hsa_circ_0003020	hsa-miR-4514
hsa_circ_0003020	hsa-miR-4692
hsa_circ_0003020	hsa-miR-4524-5p
hsa_circ_0003020	hsa-miR-4633-3p
hsa_circ_0003020	hsa-miR-6500-5p
hsa_circ_0003020	hsa-miR-4660
hsa_circ_0003020	hsa-miR-4742-5p
hsa_circ_0003020	hsa-miR-4781-3p
hsa_circ_0003020	hsa-miR-493-5p
hsa_circ_0003020	hsa-miR-503-5p
hsa_circ_0003020	hsa-miR-5095
hsa_circ_0003020	hsa-miR-7151-3p
hsa_circ_0003020	hsa-miR-568
hsa_circ_0003020	hsa-miR-5683
hsa_circ_0003020	hsa-miR-610
hsa_circ_0003020	hsa-miR-6128
hsa_circ_0003020	hsa-miR-646
hsa_circ_0003020	hsa-miR-6757-5p
hsa_circ_0003020	hsa-miR-6768-5p
hsa_circ_0003020	hsa-miR-7153-3p
hsa_circ_0003141	hsa-miR-1204
hsa_circ_0003141	hsa-miR-1207-5p
hsa_circ_0003141	hsa-miR-4763-3p
hsa_circ_0003141	hsa-miR-1254
hsa_circ_0003141	hsa-miR-3116
hsa_circ_0003141	hsa-miR-1266-3p
hsa_circ_0003141	hsa-miR-1273g-3p
hsa_circ_0003141	hsa-miR-1286
hsa_circ_0003141	hsa-miR-1288-3p
hsa_circ_0003141	hsa-miR-1290
hsa_circ_0003141	hsa-miR-1321
hsa_circ_0003141	hsa-miR-4739
hsa_circ_0003141	hsa-miR-4756-5p
hsa_circ_0003141	hsa-miR-181a-2-3p
hsa_circ_0003141	hsa-miR-185-5p
hsa_circ_0003141	hsa-miR-4306
hsa_circ_0003141	hsa-miR-4644
hsa_circ_0003141	hsa-miR-1914-3p
hsa_circ_0003141	hsa-miR-5194
hsa_circ_0003141	hsa-miR-6738-5p
hsa_circ_0003141	hsa-miR-193-3p
hsa_circ_0003141	hsa-miR-1976
hsa_circ_0003141	hsa-miR-204-3p
hsa_circ_0003141	hsa-miR-4646-5p
hsa_circ_0003141	hsa-miR-2114-3p
hsa_circ_0003141	hsa-miR-6823-3p
hsa_circ_0003141	hsa-miR-2117
hsa_circ_0003141	hsa-miR-26b-3p
hsa_circ_0003141	hsa-miR-3126-5p
hsa_circ_0003141	hsa-miR-6875-5p
hsa_circ_0003141	hsa-miR-3128
hsa_circ_0003141	hsa-miR-3192-5p
hsa_circ_0003141	hsa-miR-3199
hsa_circ_0003141	hsa-miR-8052
hsa_circ_0003141	hsa-miR-3202
hsa_circ_0003141	hsa-miR-365-5p
hsa_circ_0003141	hsa-miR-3653-5p
hsa_circ_0003141	hsa-miR-3688-5p
hsa_circ_0003141	hsa-miR-423-5p
hsa_circ_0003141	hsa-miR-3184-5p
hsa_circ_0003141	hsa-miR-4257
hsa_circ_0003141	hsa-miR-4273
hsa_circ_0003141	hsa-miR-7156-5p
hsa_circ_0003141	hsa-miR-4279
hsa_circ_0003141	hsa-miR-4293
hsa_circ_0003141	hsa-miR-4330
hsa_circ_0003141	hsa-miR-4419
hsa_circ_0003141	hsa-miR-4510
hsa_circ_0003141	hsa-miR-6127
hsa_circ_0003141	hsa-miR-6129
hsa_circ_0003141	hsa-miR-6130
hsa_circ_0003141	hsa-miR-6133
hsa_circ_0003141	hsa-miR-4436-5p
hsa_circ_0003141	hsa-miR-4476
hsa_circ_0003141	hsa-miR-6876-5p
hsa_circ_0003141	hsa-miR-450-3p
hsa_circ_0003141	hsa-miR-769-3p
hsa_circ_0003141	hsa-miR-4515
hsa_circ_0003141	hsa-miR-4520-2-3p
hsa_circ_0003141	hsa-miR-4529-3p
hsa_circ_0003141	hsa-miR-4533
hsa_circ_0003141	hsa-miR-4660
hsa_circ_0003141	hsa-miR-4677-5p
hsa_circ_0003141	hsa-miR-4688
hsa_circ_0003141	hsa-miR-6743-5p
hsa_circ_0003141	hsa-miR-4720-5p
hsa_circ_0003141	hsa-miR-4799-3p
hsa_circ_0003141	hsa-miR-5588-5p
hsa_circ_0003141	hsa-miR-4722-5p
hsa_circ_0003141	hsa-miR-4736
hsa_circ_0003141	hsa-miR-4740-5p
hsa_circ_0003141	hsa-miR-4804-5p
hsa_circ_0003141	hsa-miR-483-3p.1
hsa_circ_0003141	hsa-miR-493-3p
hsa_circ_0003141	hsa-miR-5002-5p
hsa_circ_0003141	hsa-miR-504-3p
hsa_circ_0003141	hsa-miR-505-3p.1
hsa_circ_0003141	hsa-miR-5089-5p
hsa_circ_0003141	hsa-miR-5192
hsa_circ_0003141	hsa-miR-596
hsa_circ_0003141	hsa-miR-6085
hsa_circ_0003141	hsa-miR-6813-5p
hsa_circ_0003141	hsa-miR-619-5p
hsa_circ_0003141	hsa-miR-6506-5p
hsa_circ_0003141	hsa-miR-629-3p
hsa_circ_0003141	hsa-miR-6501-3p
hsa_circ_0003141	hsa-miR-6509-3p
hsa_circ_0003141	hsa-miR-661
hsa_circ_0003141	hsa-miR-6721-5p
hsa_circ_0003141	hsa-miR-6728-5p
hsa_circ_0003141	hsa-miR-6731-5p
hsa_circ_0003141	hsa-miR-8085
hsa_circ_0003141	hsa-miR-6736-3p
hsa_circ_0003141	hsa-miR-6742-3p
hsa_circ_0003141	hsa-miR-6760-5p
hsa_circ_0003141	hsa-miR-6847-5p
hsa_circ_0003141	hsa-miR-6852-5p
hsa_circ_0003141	hsa-miR-6868-5p
hsa_circ_0003141	hsa-miR-6873-5p
hsa_circ_0003141	hsa-miR-6873-5p
hsa_circ_0003141	hsa-miR-6878-5p
hsa_circ_0003141	hsa-miR-6890-3p
hsa_circ_0003141	hsa-miR-7150
hsa_circ_0003141	hsa-miR-7150
hsa_circ_0003141	hsa-miR-7845-5p
hsa_circ_0003141	hsa-miR-7850-5p
hsa_circ_0003141	hsa-miR-873-5p.1
hsa_circ_0003141	hsa-miR-873-5p.2
hsa_circ_0003141	hsa-miR-876-5p
hsa_circ_0003141	hsa-miR-3167
hsa_circ_0003141	hsa-miR-885-3p
hsa_circ_0003141	hsa-miR-891-3p
hsa_circ_0003141	hsa-miR-892b
hsa_circ_0003141	hsa-miR-939-3p
hsa_circ_0003261	hsa-miR-1262
hsa_circ_0003261	hsa-miR-4701-3p
hsa_circ_0003261	hsa-miR-6736-5p
hsa_circ_0003261	hsa-miR-1269
hsa_circ_0003261	hsa-miR-1343-3p
hsa_circ_0003261	hsa-miR-6783-3p
hsa_circ_0003261	hsa-miR-140-3p.1
hsa_circ_0003261	hsa-miR-193-3p
hsa_circ_0003261	hsa-miR-1976
hsa_circ_0003261	hsa-miR-203-3p.1
hsa_circ_0003261	hsa-miR-3117-5p
hsa_circ_0003261	hsa-miR-3176
hsa_circ_0003261	hsa-miR-3922-3p
hsa_circ_0003261	hsa-miR-3190-5p
hsa_circ_0003261	hsa-miR-328-3p
hsa_circ_0003261	hsa-miR-331-3p
hsa_circ_0003261	hsa-miR-3653-5p
hsa_circ_0003261	hsa-miR-3688-3p
hsa_circ_0003261	hsa-miR-3690
hsa_circ_0003261	hsa-miR-378-3p
hsa_circ_0003261	hsa-miR-422
hsa_circ_0003261	hsa-miR-3978
hsa_circ_0003261	hsa-miR-409-3p
hsa_circ_0003261	hsa-miR-425-5p
hsa_circ_0003261	hsa-miR-4254
hsa_circ_0003261	hsa-miR-4292
hsa_circ_0003261	hsa-miR-6791-5p
hsa_circ_0003261	hsa-miR-4308
hsa_circ_0003261	hsa-miR-4313
hsa_circ_0003261	hsa-miR-449b-3p
hsa_circ_0003261	hsa-miR-4638-3p
hsa_circ_0003261	hsa-miR-4691-3p
hsa_circ_0003261	hsa-miR-4691-5p
hsa_circ_0003261	hsa-miR-6792-3p
hsa_circ_0003261	hsa-miR-4760-3p
hsa_circ_0003261	hsa-miR-4781-3p
hsa_circ_0003261	hsa-miR-4802-3p
hsa_circ_0003261	hsa-miR-483-3p.1
hsa_circ_0003261	hsa-miR-490-5p
hsa_circ_0003261	hsa-miR-5009-5p
hsa_circ_0003261	hsa-miR-8058
hsa_circ_0003261	hsa-miR-5092
hsa_circ_0003261	hsa-miR-5093
hsa_circ_0003261	hsa-miR-514-3p
hsa_circ_0003261	hsa-miR-5193
hsa_circ_0003261	hsa-miR-567
hsa_circ_0003261	hsa-miR-605-5p
hsa_circ_0003261	hsa-miR-6503-3p
hsa_circ_0003261	hsa-miR-653-5p
hsa_circ_0003261	hsa-miR-660-3p
hsa_circ_0003261	hsa-miR-6741-5p
hsa_circ_0003261	hsa-miR-6742-3p
hsa_circ_0003261	hsa-miR-6749-3p
hsa_circ_0003261	hsa-miR-6757-3p
hsa_circ_0003261	hsa-miR-6776-5p
hsa_circ_0003261	hsa-miR-6801-3p
hsa_circ_0003261	hsa-miR-6810-3p
hsa_circ_0003261	hsa-miR-6844
hsa_circ_0003261	hsa-miR-6852-5p
hsa_circ_0003261	hsa-miR-6856-3p
hsa_circ_0003261	hsa-miR-6861-5p
hsa_circ_0003261	hsa-miR-874-5p
hsa_circ_0003261	hsa-miR-875-3p
hsa_circ_0003261	hsa-miR-892b
hsa_circ_0003261	hsa-miR-939-3p
hsa_circ_0003261	hsa-miR-942-3p
hsa_circ_0003285	hsa-miR-10b-3p
hsa_circ_0003285	hsa-miR-1238-5p
hsa_circ_0003285	hsa-miR-4758-5p
hsa_circ_0003285	hsa-miR-147a
hsa_circ_0003285	hsa-miR-1537-3p
hsa_circ_0003285	hsa-miR-1909-5p
hsa_circ_0003285	hsa-miR-210-3p
hsa_circ_0003285	hsa-miR-210-5p
hsa_circ_0003285	hsa-miR-26-5p
hsa_circ_0003285	hsa-miR-1297
hsa_circ_0003285	hsa-miR-4465
hsa_circ_0003285	hsa-miR-31-5p
hsa_circ_0003285	hsa-miR-33-3p
hsa_circ_0003285	hsa-miR-515-3p
hsa_circ_0003285	hsa-miR-519-3p
hsa_circ_0003285	hsa-miR-3607-5p
hsa_circ_0003285	hsa-miR-3692-5p
hsa_circ_0003285	hsa-miR-371a-3p
hsa_circ_0003285	hsa-miR-371b-3p
hsa_circ_0003285	hsa-miR-4255
hsa_circ_0003285	hsa-miR-4261
hsa_circ_0003285	hsa-miR-4508
hsa_circ_0003285	hsa-miR-451a
hsa_circ_0003285	hsa-miR-4658
hsa_circ_0003285	hsa-miR-6790-5p
hsa_circ_0003285	hsa-miR-466
hsa_circ_0003285	hsa-miR-4696
hsa_circ_0003285	hsa-miR-4700-3p
hsa_circ_0003285	hsa-miR-4706
hsa_circ_0003285	hsa-miR-4749-5p
hsa_circ_0003285	hsa-miR-4749-3p
hsa_circ_0003285	hsa-miR-4778-5p
hsa_circ_0003285	hsa-miR-486-3p
hsa_circ_0003285	hsa-miR-5008-3p
hsa_circ_0003285	hsa-miR-6737-3p
hsa_circ_0003285	hsa-miR-7157-3p
hsa_circ_0003285	hsa-miR-5090
hsa_circ_0003285	hsa-miR-6775-5p
hsa_circ_0003285	hsa-miR-511-3p
hsa_circ_0003285	hsa-miR-544a
hsa_circ_0003285	hsa-miR-5697
hsa_circ_0003285	hsa-miR-6071
hsa_circ_0003285	hsa-miR-6080
hsa_circ_0003285	hsa-miR-624-5p
hsa_circ_0003285	hsa-miR-6738-3p
hsa_circ_0003285	hsa-miR-6809-5p
hsa_circ_0003285	hsa-miR-6818-5p
hsa_circ_0003285	hsa-miR-6828-3p
hsa_circ_0003285	hsa-miR-6889-3p
hsa_circ_0003285	hsa-miR-744-5p
hsa_circ_0003285	hsa-miR-873-5p.1
hsa_circ_0003285	hsa-miR-93-3p
hsa_circ_0003552	hsa-miR-1251-5p
hsa_circ_0003552	hsa-miR-1273-5p
hsa_circ_0003552	hsa-miR-30-3p
hsa_circ_0003552	hsa-miR-3689-3p
hsa_circ_0003552	hsa-miR-6779-5p
hsa_circ_0003552	hsa-miR-6780-5p
hsa_circ_0003552	hsa-miR-1294
hsa_circ_0003552	hsa-miR-1301-5p
hsa_circ_0003552	hsa-miR-6502-5p
hsa_circ_0003552	hsa-miR-146-5p
hsa_circ_0003552	hsa-miR-7153-5p
hsa_circ_0003552	hsa-miR-146a-3p
hsa_circ_0003552	hsa-miR-146b-3p
hsa_circ_0003552	hsa-miR-18-5p
hsa_circ_0003552	hsa-miR-4735-3p
hsa_circ_0003552	hsa-miR-1914-5p
hsa_circ_0003552	hsa-miR-204-3p
hsa_circ_0003552	hsa-miR-4646-5p
hsa_circ_0003552	hsa-miR-20a-3p
hsa_circ_0003552	hsa-miR-30-3p
hsa_circ_0003552	hsa-miR-30-3p
hsa_circ_0003552	hsa-miR-6788-5p
hsa_circ_0003552	hsa-miR-3192-5p
hsa_circ_0003552	hsa-miR-3194-3p
hsa_circ_0003552	hsa-miR-3197
hsa_circ_0003552	hsa-miR-326
hsa_circ_0003552	hsa-miR-330-5p
hsa_circ_0003552	hsa-miR-339-5p
hsa_circ_0003552	hsa-miR-3622-3p
hsa_circ_0003552	hsa-miR-3671
hsa_circ_0003552	hsa-miR-3688-5p
hsa_circ_0003552	hsa-miR-4277
hsa_circ_0003552	hsa-miR-4307
hsa_circ_0003552	hsa-miR-4314
hsa_circ_0003552	hsa-miR-4316
hsa_circ_0003552	hsa-miR-4434
hsa_circ_0003552	hsa-miR-4516
hsa_circ_0003552	hsa-miR-5703
hsa_circ_0003552	hsa-miR-4455
hsa_circ_0003552	hsa-miR-4524b-3p
hsa_circ_0003552	hsa-miR-4645-3p
hsa_circ_0003552	hsa-miR-4662-3p
hsa_circ_0003552	hsa-miR-4666
hsa_circ_0003552	hsa-miR-4677-3p
hsa_circ_0003552	hsa-miR-4679
hsa_circ_0003552	hsa-miR-4716-5p
hsa_circ_0003552	hsa-miR-4755-5p
hsa_circ_0003552	hsa-miR-5006-3p
hsa_circ_0003552	hsa-miR-4761-5p
hsa_circ_0003552	hsa-miR-4762-5p
hsa_circ_0003552	hsa-miR-4773
hsa_circ_0003552	hsa-miR-5011-3p
hsa_circ_0003552	hsa-miR-504-3p
hsa_circ_0003552	hsa-miR-517-5p
hsa_circ_0003552	hsa-miR-518-5p
hsa_circ_0003552	hsa-miR-5581-3p
hsa_circ_0003552	hsa-miR-5587-5p
hsa_circ_0003552	hsa-miR-582-5p
hsa_circ_0003552	hsa-miR-584-3p
hsa_circ_0003552	hsa-miR-589-5p
hsa_circ_0003552	hsa-miR-593-5p
hsa_circ_0003552	hsa-miR-597-5p
hsa_circ_0003552	hsa-miR-605-5p
hsa_circ_0003552	hsa-miR-6087
hsa_circ_0003552	hsa-miR-609
hsa_circ_0003552	hsa-miR-619-5p
hsa_circ_0003552	hsa-miR-6506-5p
hsa_circ_0003552	hsa-miR-624-3p
hsa_circ_0003552	hsa-miR-642b-5p
hsa_circ_0003552	hsa-miR-670-5p
hsa_circ_0003552	hsa-miR-6731-5p
hsa_circ_0003552	hsa-miR-8085
hsa_circ_0003552	hsa-miR-6764-3p
hsa_circ_0003552	hsa-miR-6824-3p
hsa_circ_0003552	hsa-miR-6765-3p
hsa_circ_0003552	hsa-miR-6765-5p
hsa_circ_0003552	hsa-miR-6772-5p
hsa_circ_0003552	hsa-miR-6804-3p
hsa_circ_0003552	hsa-miR-6812-3p
hsa_circ_0003552	hsa-miR-6815-5p
hsa_circ_0003552	hsa-miR-6865-5p
hsa_circ_0003552	hsa-miR-6822-3p
hsa_circ_0003552	hsa-miR-6878-5p
hsa_circ_0003552	hsa-miR-7151-5p
hsa_circ_0003552	hsa-miR-760
hsa_circ_0003552	hsa-miR-8057
hsa_circ_0003552	hsa-miR-891-3p
hsa_circ_0003590	hsa-miR-1178-3p
hsa_circ_0003590	hsa-miR-1183
hsa_circ_0003590	hsa-miR-1200
hsa_circ_0003590	hsa-miR-125b-2-3p
hsa_circ_0003590	hsa-miR-126-5p
hsa_circ_0003590	hsa-miR-1976
hsa_circ_0003590	hsa-miR-2054
hsa_circ_0003590	hsa-miR-20b-3p
hsa_circ_0003590	hsa-miR-299-3p
hsa_circ_0003590	hsa-miR-342-3p
hsa_circ_0003590	hsa-miR-3607-3p
hsa_circ_0003590	hsa-miR-3607-5p
hsa_circ_0003590	hsa-miR-3653-5p
hsa_circ_0003590	hsa-miR-3667-3p
hsa_circ_0003590	hsa-miR-378-5p
hsa_circ_0003590	hsa-miR-4268
hsa_circ_0003590	hsa-miR-4297
hsa_circ_0003590	hsa-miR-5581-5p
hsa_circ_0003590	hsa-miR-4448
hsa_circ_0003590	hsa-miR-4457
hsa_circ_0003590	hsa-miR-4474-3p
hsa_circ_0003590	hsa-miR-4491
hsa_circ_0003590	hsa-miR-4657
hsa_circ_0003590	hsa-miR-4666
hsa_circ_0003590	hsa-miR-4678
hsa_circ_0003590	hsa-miR-4693-5p
hsa_circ_0003590	hsa-miR-4738-5p
hsa_circ_0003590	hsa-miR-4761-5p
hsa_circ_0003590	hsa-miR-4795-3p
hsa_circ_0003590	hsa-miR-5011-3p
hsa_circ_0003590	hsa-miR-513b-5p
hsa_circ_0003590	hsa-miR-548
hsa_circ_0003590	hsa-miR-570-5p
hsa_circ_0003590	hsa-miR-5681b
hsa_circ_0003590	hsa-miR-5700
hsa_circ_0003590	hsa-miR-586
hsa_circ_0003590	hsa-miR-624-3p
hsa_circ_0003590	hsa-miR-634
hsa_circ_0003590	hsa-miR-6734-3p
hsa_circ_0003590	hsa-miR-6878-3p
hsa_circ_0003590	hsa-miR-7108-5p
hsa_circ_0003590	hsa-miR-767-3p
[truncated: 3,054 more rows]
