# Supplementary material for: Identification of a dysregulated CircRNA-associated gene signature for predicting prognosis, immune landscape, and drug candidates in bladder cancer
Source: Front Oncol. 2022 Oct 10;12:1018285. doi: 10.3389/fonc.2022.1018285 (PMC9589509; doi:10.3389/fonc.2022.1018285)
Supplement: Supplementary File S1 — Clinical, histopathological and survival information of TCGA_BLCA and multiple GEO datasets. [file DataSheet_1.zip › Supplementary File S6.XLSX]

## Sheet: Sig. GO_BP,CC,MF(10)_Selected
ONTOLOGY	ID	Description	GeneRatio	BgRatio	pvalue	p.adjust	qvalue	geneID	Count
BP	GO:0030198	extracellular matrix organization	18/148	395/18866	2.09079e-09	3.09192e-06	2.51944e-06	COL15A1/ADAMTS8/TIMP2/DPT/COL5A1/MFAP5/CAV1/ADAMTS1/GAS6/TGFBI/CYP1B1/ITGB2/DDR2/CRISPLD2/COL16A1/TNC/MFAP4/ABI3BP	18
BP	GO:0060485	mesenchyme development	13/148	290/18866	4.90019e-07	0.000348158	0.000283695	TGFB3/BNC2/FGF9/EDNRA/EOMES/TGFBR2/ACTC1/ISL1/ZEB2/AXIN2/DACT3/SFRP1/TGFB1I1	13
BP	GO:0003012	muscle system process	16/148	467/18866	8.4009e-07	0.000477507	0.000389094	FLNA/MYLK/ATP1A2/SORBS1/GATM/LMOD1/GSN/EDNRA/CAV1/ACTC1/HSPB6/RGS2/SLC6A8/TPM1/VIM/TPM2	16
BP	GO:0032970	regulation of actin filament-based process	14/148	405/18866	3.82043e-06	0.000987061	0.000804302	FLNA/TGFB3/ATP1A2/PAM/DIXDC1/LMOD1/GSN/CAV1/SYNPO2/FAM107A/TPM1/SFRP1/PLEK/SLIT2	14
BP	GO:1901990	regulation of mitotic cell cycle phase transition	14/148	448/18866	1.20282e-05	0.00201083	0.00163852	CDCA5/AURKA/TTK/DTL/TPX2/UBE2C/CDT1/ADAMTS1/FAM107A/CCND2/FHL1/DACT1/TRIP13/CENPF	14
BP	GO:0010717	regulation of epithelial to mesenchymal transition	7/148	99/18866	1.29216e-05	0.0020171	0.00164363	TGFB3/TGFBR2/ISL1/AXIN2/DACT3/SFRP1/TGFB1I1	7
BP	GO:0030111	regulation of Wnt signaling pathway	10/148	375/18866	0.000766899	0.0230691	0.0187977	DIXDC1/FGF9/CAV1/ISL1/ZEB2/AXIN2/DACT3/SFRP1/DACT1/PRICKLE1	10
BP	GO:0045765	regulation of angiogenesis	10/148	403/18866	0.00132019	0.0338017	0.0275431	E2F2/ENPP2/TGFBR2/ADAMTS1/ISL1/HSPB6/CYP1B1/ITGB2/AQP1/SFRP1	10
BP	GO:0007229	integrin-mediated signaling pathway	5/148	108/18866	0.00161897	0.0393257	0.0320444	FLNA/ADAMTS1/ITGB2/COL16A1/PLEK	5
BP	GO:0045785	positive regulation of cell adhesion	10/148	428/18866	0.00205629	0.0445715	0.0363189	FLNA/IL7R/CAV1/TGFBR2/ITGB2/CD6/TPM1/COL16A1/SFRP1/ABI3BP	10
CC	GO:0062023	collagen-containing extracellular matrix	19/151	427/19559	8.39493e-10	2.3254e-07	1.73201e-07	TGFB3/COL15A1/ADAMTS8/TIMP2/DPT/COL5A1/MFAP5/FGF9/ADAMTS1/TGFBI/SPARCL1/COL16A1/RARRES2/SFRP1/TNC/FGL2/MFAP4/ABI3BP/TGFB1I1	19
CC	GO:0005925	focal adhesion	17/151	415/19559	2.33938e-08	2.85359e-06	2.12542e-06	FLNA/MAPRE2/SORBS1/DIXDC1/GSN/CAV1/SYNPO2/ACTC1/PGM5/FAM107A/ITGB2/DDR2/FHL1/PALLD/VIM/TNC/TGFB1I1	17
CC	GO:0030055	cell-substrate junction	17/151	423/19559	3.09053e-08	2.85359e-06	2.12542e-06	FLNA/MAPRE2/SORBS1/DIXDC1/GSN/CAV1/SYNPO2/ACTC1/PGM5/FAM107A/ITGB2/DDR2/FHL1/PALLD/VIM/TNC/TGFB1I1	17
CC	GO:0031252	cell leading edge	10/151	421/19559	0.00162696	0.025037	0.0186481	MYLK/EPB41L3/GSN/WIPF1/ACTC1/FAM107A/TPM1/PALLD/VIM/PLEK	10
CC	GO:0030017	sarcomere	9/151	207/19559	3.3788e-05	0.00103992	0.000774556	FLNA/LMOD1/SYNPO2/ACTC1/PGM5/TPM1/PALLD/TPM2/PDLIM3	9
CC	GO:0030016	myofibril	9/151	227/19559	6.9099e-05	0.00191404	0.00142562	FLNA/LMOD1/SYNPO2/ACTC1/PGM5/TPM1/PALLD/TPM2/PDLIM3	9
CC	GO:0043292	contractile fiber	9/151	238/19559	9.92133e-05	0.00249837	0.00186084	FLNA/LMOD1/SYNPO2/ACTC1/PGM5/TPM1/PALLD/TPM2/PDLIM3	9
CC	GO:0005874	microtubule	9/151	431/19559	0.00637124	0.0420199	0.0312973	MAPRE2/MAP1B/AURKA/TPX2/KIF2C/CLIP3/PRC1/REEP1/HOOK1	9
CC	GO:0001725	stress fiber	8/151	68/19559	5.233e-08	2.89908e-06	2.1593e-06	MYLK/SORBS1/SYNPO2/PGM5/FAM107A/TPM1/PALLD/PDLIM3	8
CC	GO:0097517	contractile actin filament bundle	8/151	68/19559	5.233e-08	2.89908e-06	2.1593e-06	MYLK/SORBS1/SYNPO2/PGM5/FAM107A/TPM1/PALLD/PDLIM3	8
MF	GO:0003779	actin binding	16/148	437/18352	5.00965e-07	0.000190868	0.000175074	FLNA/MYLK/MAP1B/SORBS1/EPB41L3/DIXDC1/LMOD1/GSN/WIPF1/SYNPO2/FAM107A/TPM1/PALLD/TPM2/PDLIM3/HOOK1	16
MF	GO:0005201	extracellular matrix structural constituent	10/148	169/18352	1.14711e-06	0.000218524	0.000200442	COL15A1/DPT/COL5A1/MFAP5/TGFBI/COL16A1/TNC/FGL2/MFAP4/ABI3BP	10
MF	GO:0005539	glycosaminoglycan binding	10/148	232/18352	1.909e-05	0.00242443	0.00222381	ADAMTS8/COL5A1/FGF9/PODXL2/TGFBR2/ADAMTS1/CRISPLD2/SFRP1/SLIT2/ABI3BP	10
MF	GO:0008201	heparin binding	8/148	169/18352	6.91672e-05	0.00658818	0.00604303	ADAMTS8/COL5A1/FGF9/ADAMTS1/CRISPLD2/SFRP1/SLIT2/ABI3BP	8
MF	GO:0015631	tubulin binding	11/148	365/18352	0.000186594	0.0118542	0.0108733	MAPRE2/MAP1B/DIXDC1/TPX2/KIF2C/CLIP3/PRC1/RGS2/REEP1/HOOK1/CENPF	11
MF	GO:0008017	microtubule binding	9/148	265/18352	0.000304787	0.0129027	0.011835	MAPRE2/MAP1B/TPX2/KIF2C/CLIP3/PRC1/REEP1/HOOK1/CENPF	9
MF	GO:0046332	SMAD binding	5/148	79/18352	0.000444729	0.0168205	0.0154287	FLNA/TGFBR2/ZEB2/AXIN2/TGFB1I1	5
MF	GO:0031681	G-protein beta-subunit binding	3/148	20/18352	0.00052978	0.0168205	0.0154287	GNG10/RGS11/GNG7	3
MF	GO:0005080	protein kinase C binding	4/148	55/18352	0.0010065	0.0294983	0.0270574	TOP2A/DACT3/PLEK/DACT1	4
MF	GO:0005178	integrin binding	6/148	144/18352	0.00111199	0.0302621	0.027758	ADAMTS8/TIMP2/COL5A1/TGFBI/ITGB2/COL16A1	6

## Sheet: Sig. enriched GO_All
ONTOLOGY	ID	Description	GeneRatio	BgRatio	pvalue	p.adjust	qvalue	geneID	Count
BP	GO:0030198	extracellular matrix organization	18/148	395/18866	2.09079e-09	3.09192e-06	2.51944e-06	COL15A1/ADAMTS8/TIMP2/DPT/COL5A1/MFAP5/CAV1/ADAMTS1/GAS6/TGFBI/CYP1B1/ITGB2/DDR2/CRISPLD2/COL16A1/TNC/MFAP4/ABI3BP	18
BP	GO:0043062	extracellular structure organization	18/148	396/18866	2.17588e-09	3.09192e-06	2.51944e-06	COL15A1/ADAMTS8/TIMP2/DPT/COL5A1/MFAP5/CAV1/ADAMTS1/GAS6/TGFBI/CYP1B1/ITGB2/DDR2/CRISPLD2/COL16A1/TNC/MFAP4/ABI3BP	18
BP	GO:0000819	sister chromatid segregation	11/148	196/18866	4.25604e-07	0.000348158	0.000283695	CDCA5/TOP2A/NCAPG/TTK/UBE2C/CDT1/KIF2C/PRC1/AXIN2/TRIP13/CENPF	11
BP	GO:0060485	mesenchyme development	13/148	290/18866	4.90019e-07	0.000348158	0.000283695	TGFB3/BNC2/FGF9/EDNRA/EOMES/TGFBR2/ACTC1/ISL1/ZEB2/AXIN2/DACT3/SFRP1/TGFB1I1	13
BP	GO:0003012	muscle system process	16/148	467/18866	8.4009e-07	0.000477507	0.000389094	FLNA/MYLK/ATP1A2/SORBS1/GATM/LMOD1/GSN/EDNRA/CAV1/ACTC1/HSPB6/RGS2/SLC6A8/TPM1/VIM/TPM2	16
BP	GO:0006936	muscle contraction	14/148	362/18866	1.02981e-06	0.000487786	0.00039747	FLNA/MYLK/ATP1A2/SORBS1/LMOD1/EDNRA/CAV1/ACTC1/HSPB6/RGS2/SLC6A8/TPM1/VIM/TPM2	14
BP	GO:0007015	actin filament organization	15/148	434/18866	1.69522e-06	0.000688257	0.000560823	FLNA/TGFB3/SORBS1/LMOD1/GSN/WIPF1/SYNPO2/ACTC1/FAM107A/TPM1/SFRP1/PLEK/TPM2/PDLIM3/SLIT2	15
BP	GO:0051983	regulation of chromosome segregation	8/148	107/18866	2.00789e-06	0.000713303	0.000581231	CDCA5/TTK/UBE2C/CDT1/KIF2C/AXIN2/TRIP13/CENPF	8
BP	GO:0140014	mitotic nuclear division	12/148	286/18866	2.73209e-06	0.000862734	0.000702995	FLNA/CDCA5/AURKA/NCAPG/TTK/TPX2/UBE2C/CDT1/KIF2C/PRC1/TRIP13/CENPF	12
BP	GO:0048545	response to steroid hormone	13/148	346/18866	3.49717e-06	0.000987061	0.000804302	TGFB3/KLF9/ATP1A2/PAM/PAPPA/MAOB/CAV1/TGFBR2/ISL1/FAM107A/AQP1/SFRP1/SLIT2	13
BP	GO:0032970	regulation of actin filament-based process	14/148	405/18866	3.82043e-06	0.000987061	0.000804302	FLNA/TGFB3/ATP1A2/PAM/DIXDC1/LMOD1/GSN/CAV1/SYNPO2/FAM107A/TPM1/SFRP1/PLEK/SLIT2	14
BP	GO:0033045	regulation of sister chromatid segregation	7/148	84/18866	4.33584e-06	0.00102687	0.00083674	CDCA5/TTK/UBE2C/CDT1/AXIN2/TRIP13/CENPF	7
BP	GO:0000070	mitotic sister chromatid segregation	9/148	161/18866	5.11134e-06	0.00111742	0.000910522	CDCA5/NCAPG/TTK/UBE2C/CDT1/KIF2C/PRC1/TRIP13/CENPF	9
BP	GO:0000280	nuclear division	14/148	428/18866	7.1855e-06	0.00145866	0.00118858	FLNA/CDCA5/AURKA/TOP2A/NCAPG/TTK/TPX2/UBE2C/CDT1/KIF2C/RAD54L/PRC1/TRIP13/CENPF	14
BP	GO:0032233	positive regulation of actin filament bundle assembly	6/148	62/18866	9.01362e-06	0.00170778	0.00139158	FLNA/TGFB3/SYNPO2/TPM1/SFRP1/PLEK	6
BP	GO:0098813	nuclear chromosome segregation	11/148	272/18866	1.02143e-05	0.00181431	0.00147838	CDCA5/TOP2A/NCAPG/TTK/UBE2C/CDT1/KIF2C/PRC1/AXIN2/TRIP13/CENPF	11
BP	GO:1901990	regulation of mitotic cell cycle phase transition	14/148	448/18866	1.20282e-05	0.00201083	0.00163852	CDCA5/AURKA/TTK/DTL/TPX2/UBE2C/CDT1/ADAMTS1/FAM107A/CCND2/FHL1/DACT1/TRIP13/CENPF	14
BP	GO:0010717	regulation of epithelial to mesenchymal transition	7/148	99/18866	1.29216e-05	0.0020171	0.00164363	TGFB3/TGFBR2/ISL1/AXIN2/DACT3/SFRP1/TGFB1I1	7
BP	GO:0048762	mesenchymal cell differentiation	10/148	229/18866	1.34852e-05	0.0020171	0.00164363	TGFB3/EDNRA/EOMES/TGFBR2/ISL1/ZEB2/AXIN2/DACT3/SFRP1/TGFB1I1	10
BP	GO:0097305	response to alcohol	10/148	234/18866	1.62588e-05	0.00231037	0.0018826	KLF9/MAOB/GSN/TGFBR2/ACTC1/RGS2/SFRP1/TNC/SLIT2/KCNMB1	10
BP	GO:0051384	response to glucocorticoid	8/148	147/18866	2.10862e-05	0.00285366	0.00232529	KLF9/PAM/PAPPA/MAOB/ISL1/FAM107A/AQP1/SLIT2	8
BP	GO:0048285	organelle fission	14/148	476/18866	2.35877e-05	0.0030471	0.00248292	FLNA/CDCA5/AURKA/TOP2A/NCAPG/TTK/TPX2/UBE2C/CDT1/KIF2C/RAD54L/PRC1/TRIP13/CENPF	14
BP	GO:0001837	epithelial to mesenchymal transition	8/148	152/18866	2.6837e-05	0.00319804	0.00260591	TGFB3/EOMES/TGFBR2/ISL1/AXIN2/DACT3/SFRP1/TGFB1I1	8
BP	GO:0032956	regulation of actin cytoskeleton organization	12/148	360/18866	2.76684e-05	0.00319804	0.00260591	FLNA/TGFB3/PAM/DIXDC1/LMOD1/GSN/SYNPO2/FAM107A/TPM1/SFRP1/PLEK/SLIT2	12
BP	GO:0030048	actin filament-based movement	8/148	153/18866	2.8132e-05	0.00319804	0.00260591	FLNA/ATP1A2/WIPF1/CAV1/ACTC1/TPM1/VIM/TPM2	8
BP	GO:1901987	regulation of cell cycle phase transition	14/148	486/18866	2.96318e-05	0.00323899	0.00263927	CDCA5/AURKA/TTK/DTL/TPX2/UBE2C/CDT1/ADAMTS1/FAM107A/CCND2/FHL1/DACT1/TRIP13/CENPF	14
BP	GO:0051017	actin filament bundle assembly	8/148	157/18866	3.38478e-05	0.00356279	0.00290313	FLNA/TGFB3/SORBS1/SYNPO2/FAM107A/TPM1/SFRP1/PLEK	8
BP	GO:1902903	regulation of supramolecular fiber organization	12/148	373/18866	3.90804e-05	0.00383711	0.00312665	FLNA/TGFB3/MAP1B/TPX2/LMOD1/GSN/CLIP3/SYNPO2/TPM1/SFRP1/PLEK/SLIT2	12
BP	GO:1902905	positive regulation of supramolecular fiber organization	9/148	208/18866	3.95458e-05	0.00383711	0.00312665	FLNA/TGFB3/MAP1B/LMOD1/GSN/SYNPO2/TPM1/SFRP1/PLEK	9
BP	GO:0061572	actin filament bundle organization	8/148	161/18866	4.05043e-05	0.00383711	0.00312665	FLNA/TGFB3/SORBS1/SYNPO2/FAM107A/TPM1/SFRP1/PLEK	8
BP	GO:0010718	positive regulation of epithelial to mesenchymal transition	5/148	50/18866	4.4268e-05	0.00405837	0.00330694	TGFB3/TGFBR2/ISL1/AXIN2/TGFB1I1	5
BP	GO:0031960	response to corticosteroid	8/148	164/18866	4.61853e-05	0.00410183	0.00334235	KLF9/PAM/PAPPA/MAOB/ISL1/FAM107A/AQP1/SLIT2	8
BP	GO:0070252	actin-mediated cell contraction	7/148	123/18866	5.27198e-05	0.00454029	0.00369963	FLNA/ATP1A2/CAV1/ACTC1/TPM1/VIM/TPM2	7
BP	GO:0007059	chromosome segregation	11/148	334/18866	6.7179e-05	0.00561538	0.00457566	CDCA5/TOP2A/NCAPG/TTK/UBE2C/CDT1/KIF2C/PRC1/AXIN2/TRIP13/CENPF	11
BP	GO:0030071	regulation of mitotic metaphase/anaphase transition	5/148	56/18866	7.68505e-05	0.00624026	0.00508484	TTK/UBE2C/CDT1/TRIP13/CENPF	5
BP	GO:0045930	negative regulation of mitotic cell cycle	11/148	341/18866	8.08262e-05	0.00638078	0.00519934	TIMP2/AURKA/TOP2A/TTK/CDT1/GAS1/FAM107A/FHL1/DACT1/TRIP13/CENPF	11
BP	GO:0051495	positive regulation of cytoskeleton organization	9/148	230/18866	8.59502e-05	0.00642305	0.00523379	FLNA/TGFB3/MAP1B/LMOD1/GSN/SYNPO2/TPM1/SFRP1/PLEK	9
BP	GO:0007091	metaphase/anaphase transition of mitotic cell cycle	5/148	58/18866	9.10344e-05	0.00642305	0.00523379	TTK/UBE2C/CDT1/TRIP13/CENPF	5
BP	GO:1902099	regulation of metaphase/anaphase transition of cell cycle	5/148	58/18866	9.10344e-05	0.00642305	0.00523379	TTK/UBE2C/CDT1/TRIP13/CENPF	5
BP	GO:0048565	digestive tract development	7/148	135/18866	9.50313e-05	0.00642305	0.00523379	TGFB3/FGF9/TGFBR2/RARRES2/SFRP1/DACT1/PDGFC	7
BP	GO:0007143	female meiotic nuclear division	4/148	31/18866	9.70313e-05	0.00642305	0.00523379	AURKA/TOP2A/TTK/TRIP13	4
BP	GO:0051304	chromosome separation	6/148	94/18866	9.71819e-05	0.00642305	0.00523379	TOP2A/TTK/UBE2C/CDT1/TRIP13/CENPF	6
BP	GO:1901992	positive regulation of mitotic cell cycle phase transition	6/148	94/18866	9.71819e-05	0.00642305	0.00523379	CDCA5/DTL/UBE2C/CDT1/ADAMTS1/CCND2	6
BP	GO:0044784	metaphase/anaphase transition of cell cycle	5/148	60/18866	0.000107149	0.00692088	0.00563944	TTK/UBE2C/CDT1/TRIP13/CENPF	5
BP	GO:0010639	negative regulation of organelle organization	12/148	416/18866	0.000110635	0.00698721	0.0056935	MAP1B/TOP2A/TTK/TPX2/CDT1/LMOD1/GSN/PRRT2/CLIP3/SLIT2/TRIP13/CENPF	12
BP	GO:0010965	regulation of mitotic sister chromatid separation	5/148	61/18866	0.000115985	0.00716584	0.00583905	TTK/UBE2C/CDT1/TRIP13/CENPF	5
BP	GO:0031333	negative regulation of protein-containing complex assembly	7/148	142/18866	0.00013038	0.00782525	0.00637637	LMOD1/GSN/PRRT2/CLIP3/ISL1/DACT1/SLIT2	7
BP	GO:0007094	mitotic spindle assembly checkpoint	4/148	34/18866	0.000140425	0.00782525	0.00637637	TTK/CDT1/TRIP13/CENPF	4
BP	GO:0031577	spindle checkpoint	4/148	34/18866	0.000140425	0.00782525	0.00637637	TTK/CDT1/TRIP13/CENPF	4
BP	GO:0071173	spindle assembly checkpoint	4/148	34/18866	0.000140425	0.00782525	0.00637637	TTK/CDT1/TRIP13/CENPF	4
BP	GO:0071174	mitotic spindle checkpoint	4/148	34/18866	0.000140425	0.00782525	0.00637637	TTK/CDT1/TRIP13/CENPF	4
BP	GO:0051306	mitotic sister chromatid separation	5/148	64/18866	0.000145871	0.0079724	0.00649627	TTK/UBE2C/CDT1/TRIP13/CENPF	5
BP	GO:0055123	digestive system development	7/148	147/18866	0.000161639	0.00866749	0.00706266	TGFB3/FGF9/TGFBR2/RARRES2/SFRP1/DACT1/PDGFC	7
BP	GO:1905818	regulation of chromosome separation	5/148	66/18866	0.000168844	0.00877687	0.00715179	TTK/UBE2C/CDT1/TRIP13/CENPF	5
BP	GO:0032231	regulation of actin filament bundle assembly	6/148	104/18866	0.000169855	0.00877687	0.00715179	FLNA/TGFB3/SYNPO2/TPM1/SFRP1/PLEK	6
BP	GO:0045841	negative regulation of mitotic metaphase/anaphase transition	4/148	36/18866	0.000176205	0.00894239	0.00728666	TTK/CDT1/TRIP13/CENPF	4
BP	GO:0031032	actomyosin structure organization	8/148	200/18866	0.000184086	0.00902022	0.00735008	TGFB3/SORBS1/EPB41L3/LMOD1/ACTC1/PGM5/TPM1/SFRP1	8
BP	GO:1901654	response to ketone	8/148	200/18866	0.000184086	0.00902022	0.00735008	TGFB3/KLF9/MAOB/CAV1/AQP1/SFRP1/TNC/SLIT2	8
BP	GO:1902100	negative regulation of metaphase/anaphase transition of cell cycle	4/148	37/18866	0.000196365	0.00945879	0.00770745	TTK/CDT1/TRIP13/CENPF	4
BP	GO:0003007	heart morphogenesis	9/148	258/18866	0.000204387	0.00968111	0.0078886	COL5A1/EOMES/TGFBR2/ADAMTS1/ACTC1/ISL1/AXIN2/TPM1/SLIT2	9
BP	GO:1901989	positive regulation of cell cycle phase transition	6/148	110/18866	0.000230712	0.0107282	0.00874181	CDCA5/DTL/UBE2C/CDT1/ADAMTS1/CCND2	6
BP	GO:0030049	muscle filament sliding	4/148	39/18866	0.000241592	0.0107282	0.00874181	ACTC1/TPM1/VIM/TPM2	4
BP	GO:0033275	actin-myosin filament sliding	4/148	39/18866	0.000241592	0.0107282	0.00874181	ACTC1/TPM1/VIM/TPM2	4
BP	GO:2000816	negative regulation of mitotic sister chromatid separation	4/148	39/18866	0.000241592	0.0107282	0.00874181	TTK/CDT1/TRIP13/CENPF	4
BP	GO:0010927	cellular component assembly involved in morphogenesis	6/148	112/18866	0.00025442	0.0109618	0.00893214	PMP22/EPB41L3/LMOD1/ACTC1/PGM5/TPM1	6
BP	GO:0033047	regulation of mitotic sister chromatid segregation	5/148	72/18866	0.000254566	0.0109618	0.00893214	TTK/UBE2C/CDT1/TRIP13/CENPF	5
BP	GO:1905819	negative regulation of chromosome separation	4/148	40/18866	0.000266809	0.0113175	0.00922198	TTK/CDT1/TRIP13/CENPF	4
BP	GO:1901988	negative regulation of cell cycle phase transition	9/148	270/18866	0.000286078	0.0119564	0.00974259	AURKA/TTK/DTL/CDT1/FAM107A/FHL1/DACT1/TRIP13/CENPF	9
BP	GO:0051261	protein depolymerization	6/148	115/18866	0.00029353	0.01209	0.00985151	MAP1B/TPX2/LMOD1/GSN/KIF2C/PLEK	6
BP	GO:0042493	response to drug	11/148	397/18866	0.000303374	0.0121934	0.0099357	MAP1B/TIMP2/PAM/MAOB/TGFBR2/RAD54L/ACTC1/GAS6/AQP1/SFRP1/CENPF	11
BP	GO:0007088	regulation of mitotic nuclear division	7/148	163/18866	0.000304619	0.0121934	0.0099357	CDCA5/AURKA/TTK/UBE2C/CDT1/TRIP13/CENPF	7
BP	GO:0033048	negative regulation of mitotic sister chromatid segregation	4/148	42/18866	0.000322826	0.0127427	0.0103833	TTK/CDT1/TRIP13/CENPF	4
BP	GO:0030178	negative regulation of Wnt signaling pathway	8/148	219/18866	0.000340112	0.0132411	0.0107894	FGF9/CAV1/ISL1/AXIN2/DACT3/SFRP1/DACT1/PRICKLE1	8
BP	GO:0110053	regulation of actin filament organization	9/148	278/18866	0.000354308	0.0136073	0.0110879	FLNA/TGFB3/LMOD1/GSN/SYNPO2/TPM1/SFRP1/PLEK/SLIT2	9
BP	GO:0045931	positive regulation of mitotic cell cycle	7/148	168/18866	0.000365783	0.0138607	0.0112944	CDCA5/AURKA/DTL/UBE2C/CDT1/ADAMTS1/CCND2	7
BP	GO:0007517	muscle organ development	11/148	407/18866	0.000374464	0.014003	0.0114103	MYLK/FGF9/EOMES/CAV1/TGFBR2/ACTC1/ISL1/RGS2/TPM1/FHL1/CENPF	11
BP	GO:0033046	negative regulation of sister chromatid segregation	4/148	44/18866	0.000386803	0.0142189	0.0115862	TTK/CDT1/TRIP13/CENPF	4
BP	GO:0060537	muscle tissue development	11/148	409/18866	0.000390245	0.0142189	0.0115862	MYLK/FGF9/EOMES/CAV1/TGFBR2/ACTC1/ISL1/PGM5/RGS2/TPM1/CENPF	11
BP	GO:0045471	response to ethanol	6/148	122/18866	0.000403198	0.0145049	0.0118192	MAOB/GSN/ACTC1/RGS2/TNC/KCNMB1	6
BP	GO:0051985	negative regulation of chromosome segregation	4/148	45/18866	0.000421969	0.0149905	0.0122149	TTK/CDT1/TRIP13/CENPF	4
BP	GO:0010002	cardioblast differentiation	3/148	20/18866	0.000488987	0.017088	0.0139241	EOMES/ISL1/PRICKLE1	3
BP	GO:0048145	regulation of fibroblast proliferation	5/148	83/18866	0.000493047	0.017088	0.0139241	GAS6/DDR2/AQP1/SFRP1/PDGFC	5
BP	GO:0022602	ovulation cycle process	4/148	47/18866	0.000499053	0.017088	0.0139241	TGFB3/PAM/ADAMTS1/SLIT2	4
BP	GO:0048144	fibroblast proliferation	5/148	84/18866	0.000520978	0.0176264	0.0143628	GAS6/DDR2/AQP1/SFRP1/PDGFC	5
BP	GO:0030177	positive regulation of Wnt signaling pathway	7/148	183/18866	0.000610278	0.0204048	0.0166268	DIXDC1/FGF9/CAV1/ZEB2/AXIN2/SFRP1/DACT1	7
BP	GO:0090090	negative regulation of canonical Wnt signaling pathway	7/148	184/18866	0.000630314	0.0208297	0.016973	CAV1/ISL1/AXIN2/DACT3/SFRP1/DACT1/PRICKLE1	7
BP	GO:1901879	regulation of protein depolymerization	5/148	88/18866	0.000644751	0.0210619	0.0171622	MAP1B/TPX2/LMOD1/GSN/PLEK	5
BP	GO:0048146	positive regulation of fibroblast proliferation	4/148	51/18866	0.000682442	0.0220398	0.017959	GAS6/DDR2/AQP1/PDGFC	4
BP	GO:0051783	regulation of nuclear division	7/148	188/18866	0.000715748	0.0228557	0.0186238	CDCA5/AURKA/TTK/UBE2C/CDT1/TRIP13/CENPF	7
BP	GO:0045839	negative regulation of mitotic nuclear division	4/148	52/18866	0.000734843	0.0230691	0.0187977	TTK/CDT1/TRIP13/CENPF	4
BP	GO:0033273	response to vitamin	5/148	91/18866	0.000751129	0.0230691	0.0187977	MAP1B/GSN/GAS6/SFRP1/TNC	5
BP	GO:0018108	peptidyl-tyrosine phosphorylation	10/148	374/18866	0.00075141	0.0230691	0.0187977	TTK/ENPP2/CAV1/ISL1/GAS6/ITGB2/DDR2/SFRP1/PDGFC/GHR	10
BP	GO:0070507	regulation of microtubule cytoskeleton organization	7/148	190/18866	0.000761774	0.0230691	0.0187977	MAPRE2/MAP1B/AURKA/DIXDC1/TPX2/CLIP3/FAM107A	7
BP	GO:0030111	regulation of Wnt signaling pathway	10/148	375/18866	0.000766899	0.0230691	0.0187977	DIXDC1/FGF9/CAV1/ISL1/ZEB2/AXIN2/DACT3/SFRP1/DACT1/PRICKLE1	10
BP	GO:1901342	regulation of vasculature development	11/148	444/18866	0.000771134	0.0230691	0.0187977	E2F2/ENPP2/FGF9/TGFBR2/ADAMTS1/ISL1/HSPB6/CYP1B1/ITGB2/AQP1/SFRP1	11
BP	GO:0018212	peptidyl-tyrosine modification	10/148	377/18866	0.000798668	0.0236439	0.0192661	TTK/ENPP2/CAV1/ISL1/GAS6/ITGB2/DDR2/SFRP1/PDGFC/GHR	10
BP	GO:0060048	cardiac muscle contraction	6/148	140/18866	0.000834105	0.0242155	0.0197319	FLNA/ATP1A2/CAV1/ACTC1/RGS2/TPM1	6
BP	GO:1901991	negative regulation of mitotic cell cycle phase transition	8/148	251/18866	0.000835016	0.0242155	0.0197319	AURKA/TTK/CDT1/FAM107A/FHL1/DACT1/TRIP13/CENPF	8
BP	GO:0007292	female gamete generation	6/148	142/18866	0.000898069	0.0257809	0.0210075	AURKA/TOP2A/TTK/ADAMTS1/RGS2/TRIP13	6
BP	GO:0030199	collagen fibril organization	4/148	55/18866	0.000909067	0.0258357	0.0210521	DPT/COL5A1/CYP1B1/DDR2	4
BP	GO:0014706	striated muscle tissue development	10/148	389/18866	0.00101288	0.0284796	0.0232064	FGF9/EOMES/CAV1/TGFBR2/ACTC1/ISL1/PGM5/RGS2/TPM1/CENPF	10
BP	GO:0021537	telencephalon development	8/148	259/18866	0.00102214	0.0284796	0.0232064	FLNA/ATP1A2/DIXDC1/EOMES/ZEB2/AQP1/SLIT2/ALDH1A3	8
BP	GO:0045840	positive regulation of mitotic nuclear division	4/148	57/18866	0.00104021	0.0287016	0.0233874	CDCA5/AURKA/UBE2C/CDT1	4
BP	GO:0031099	regeneration	7/148	201/18866	0.00105847	0.0289248	0.0235692	MAP1B/AURKA/GSN/TGFBR2/ISL1/GAS6/TNC	7
BP	GO:0021952	central nervous system projection neuron axonogenesis	3/148	26/18866	0.00107746	0.0291633	0.0237636	ZEB2/CDH11/SLIT2	3
BP	GO:0050730	regulation of peptidyl-tyrosine phosphorylation	8/148	263/18866	0.00112754	0.0302307	0.0246334	ENPP2/CAV1/ISL1/GAS6/ITGB2/SFRP1/PDGFC/GHR	8
BP	GO:0071385	cellular response to glucocorticoid stimulus	4/148	59/18866	0.00118409	0.0314504	0.0256272	KLF9/ISL1/FAM107A/AQP1	4
BP	GO:0003416	endochondral bone growth	3/148	27/18866	0.00120521	0.031715	0.0258428	BNC2/TGFBR2/DDR2	3
BP	GO:0150115	cell-substrate junction organization	5/148	102/18866	0.0012559	0.0325801	0.0265477	MAPRE2/SORBS1/FAM107A/COL16A1/SFRP1	5
BP	GO:0051784	negative regulation of nuclear division	4/148	60/18866	0.00126102	0.0325801	0.0265477	TTK/CDT1/TRIP13/CENPF	4
BP	GO:0045765	regulation of angiogenesis	10/148	403/18866	0.00132019	0.0338017	0.0275431	E2F2/ENPP2/TGFBR2/ADAMTS1/ISL1/HSPB6/CYP1B1/ITGB2/AQP1/SFRP1	10
BP	GO:0051310	metaphase plate congression	4/148	61/18866	0.00134137	0.0340372	0.0277351	CDCA5/CDT1/KIF2C/CENPF	4
BP	GO:0071384	cellular response to corticosteroid stimulus	4/148	62/18866	0.00142523	0.0358452	0.0292083	KLF9/ISL1/FAM107A/AQP1	4
BP	GO:0060070	canonical Wnt signaling pathway	9/148	339/18866	0.00144711	0.0360323	0.0293607	DIXDC1/FGF9/CAV1/ISL1/AXIN2/DACT3/SFRP1/DACT1/PRICKLE1	9
BP	GO:1902904	negative regulation of supramolecular fiber organization	6/148	156/18866	0.00145803	0.0360323	0.0293607	MAP1B/TPX2/LMOD1/GSN/CLIP3/SLIT2	6
BP	GO:0150117	positive regulation of cell-substrate junction organization	3/148	29/18866	0.00148843	0.0364665	0.0297145	MAPRE2/COL16A1/SFRP1	3
BP	GO:0007229	integrin-mediated signaling pathway	5/148	108/18866	0.00161897	0.0393257	0.0320444	FLNA/ADAMTS1/ITGB2/COL16A1/PLEK	5
BP	GO:0006939	smooth muscle contraction	5/148	109/18866	0.00168625	0.0402585	0.0328044	MYLK/ATP1A2/EDNRA/CAV1/RGS2	5
BP	GO:0071805	potassium ion transmembrane transport	7/148	218/18866	0.001688	0.0402585	0.0328044	FLNA/ATP1A2/CAV1/SLC9A9/AQP1/FHL1/KCNMB1	7
BP	GO:0016049	cell growth	11/148	490/18866	0.00169987	0.0402585	0.0328044	MAP1B/AURKA/EPB41L3/TGFBR2/ZEB2/FAM107A/RGS2/DACT3/FHL1/SFRP1/SLIT2	11
BP	GO:0000075	cell cycle checkpoint	7/148	219/18866	0.00173251	0.0406925	0.0331581	AURKA/TOP2A/TTK/DTL/CDT1/TRIP13/CENPF	7
BP	GO:0150116	regulation of cell-substrate junction organization	4/148	66/18866	0.00179737	0.0417652	0.0340322	MAPRE2/FAM107A/COL16A1/SFRP1	4
BP	GO:0098868	bone growth	3/148	31/18866	0.00181015	0.0417652	0.0340322	BNC2/TGFBR2/DDR2	3
BP	GO:0051494	negative regulation of cytoskeleton organization	6/148	163/18866	0.00182227	0.0417652	0.0340322	MAP1B/TPX2/LMOD1/GSN/CLIP3/SLIT2	6
BP	GO:0030239	myofibril assembly	4/148	67/18866	0.00189998	0.0431979	0.0351996	LMOD1/ACTC1/PGM5/TPM1	4
BP	GO:0007009	plasma membrane organization	5/148	113/18866	0.00197605	0.0440163	0.0358665	COL5A1/PLSCR4/EPB41L3/GSN/CAV1	5
BP	GO:0032963	collagen metabolic process	5/148	113/18866	0.00197605	0.0440163	0.0358665	TGFB3/COL15A1/COL5A1/VIM/MFAP4	5
BP	GO:0071295	cellular response to vitamin	3/148	32/18866	0.001986	0.0440163	0.0358665	GAS6/SFRP1/TNC	3
BP	GO:0007093	mitotic cell cycle checkpoint	6/148	166/18866	0.00199792	0.0440163	0.0358665	AURKA/TOP2A/TTK/CDT1/TRIP13/CENPF	6
BP	GO:0033044	regulation of chromosome organization	9/148	356/18866	0.00202039	0.0441688	0.0359907	CDCA5/TOP2A/TTK/UBE2C/CDT1/ISL1/AXIN2/TRIP13/CENPF	9
BP	GO:0045785	positive regulation of cell adhesion	10/148	428/18866	0.00205629	0.0445715	0.0363189	FLNA/IL7R/CAV1/TGFBR2/ITGB2/CD6/TPM1/COL16A1/SFRP1/ABI3BP	10
BP	GO:0044706	multi-multicellular organism process	7/148	226/18866	0.00207017	0.0445715	0.0363189	TGFB3/PAM/PAPPA/TGFBR2/PLA2G4C/RGS2/COL16A1	7
BP	GO:0042698	ovulation cycle	4/148	69/18866	0.00211723	0.0450126	0.0366783	TGFB3/PAM/ADAMTS1/SLIT2	4
BP	GO:0051225	spindle assembly	5/148	115/18866	0.00213386	0.0450126	0.0366783	FLNA/MAPRE2/AURKA/TPX2/PRC1	5
BP	GO:0010948	negative regulation of cell cycle process	9/148	359/18866	0.00213818	0.0450126	0.0366783	AURKA/TTK/DTL/CDT1/FAM107A/FHL1/DACT1/TRIP13/CENPF	9
BP	GO:0021988	olfactory lobe development	3/148	33/18866	0.00217214	0.0453912	0.0369868	ATP1A2/EOMES/SLIT2	3
BP	GO:0031109	microtubule polymerization or depolymerization	5/148	117/18866	0.00230068	0.047388	0.0386139	MAPRE2/MAP1B/TPX2/KIF2C/CLIP3	5
BP	GO:0007584	response to nutrient	6/148	171/18866	0.0023188	0.047388	0.0386139	MAP1B/GSN/TGFBR2/GAS6/SFRP1/TNC	6
BP	GO:0060828	regulation of canonical Wnt signaling pathway	8/148	295/18866	0.00231974	0.047388	0.0386139	FGF9/CAV1/ISL1/AXIN2/DACT3/SFRP1/DACT1/PRICKLE1	8
BP	GO:0051785	positive regulation of nuclear division	4/148	71/18866	0.00235106	0.047388	0.0386139	CDCA5/AURKA/UBE2C/CDT1	4
BP	GO:1901880	negative regulation of protein depolymerization	4/148	71/18866	0.00235106	0.047388	0.0386139	MAP1B/TPX2/LMOD1/GSN	4
BP	GO:0007052	mitotic spindle organization	5/148	118/18866	0.00238756	0.0477848	0.0389372	FLNA/AURKA/TTK/TPX2/PRC1	5
BP	GO:0006937	regulation of muscle contraction	6/148	173/18866	0.00245747	0.04884	0.039797	FLNA/ATP1A2/CAV1/HSPB6/RGS2/TPM1	6
BP	GO:0051258	protein polymerization	8/148	300/18866	0.00257262	0.0507734	0.0413725	MAP1B/TPX2/UBE2C/LMOD1/GSN/CLIP3/FAM107A/SLIT2	8
BP	GO:1903779	regulation of cardiac conduction	4/148	73/18866	0.00260208	0.0510008	0.0415577	FLNA/ATP1A2/CAV1/FXYD6	4
BP	GO:0048732	gland development	10/148	443/18866	0.00263754	0.0510099	0.0415652	TGFB3/PAM/AURKA/CAV1/TGFBR2/ISL1/HOXA9/SFRP1/TNC/ALDH1A3	10
BP	GO:0060560	developmental growth involved in morphogenesis	7/148	236/18866	0.00263844	0.0510099	0.0415652	MAP1B/AURKA/TGFBR2/ZEB2/SFRP1/TNC/SLIT2	7
BP	GO:0043244	regulation of protein-containing complex disassembly	5/148	122/18866	0.00275907	0.0529816	0.0431718	MAP1B/TPX2/LMOD1/GSN/PLEK	5
BP	GO:0021955	central nervous system neuron axonogenesis	3/148	36/18866	0.00279422	0.0532964	0.0434283	ZEB2/CDH11/SLIT2	3
BP	GO:0006941	striated muscle contraction	6/148	178/18866	0.00283143	0.0536462	0.0437133	FLNA/ATP1A2/CAV1/ACTC1/RGS2/TPM1	6
BP	GO:0043627	response to estrogen	4/148	75/18866	0.00287091	0.0539439	0.0439559	TGFB3/CAV1/TGFBR2/SFRP1	4
BP	GO:0032886	regulation of microtubule-based process	7/148	240/18866	0.00289665	0.0539439	0.0439559	MAPRE2/MAP1B/AURKA/DIXDC1/TPX2/CLIP3/FAM107A	7
BP	GO:0043254	regulation of protein-containing complex assembly	10/148	449/18866	0.00290409	0.0539439	0.0439559	MAP1B/CDT1/LMOD1/GSN/PRRT2/CLIP3/ISL1/PLEK/DACT1/SLIT2	10
BP	GO:0022612	gland morphogenesis	5/148	124/18866	0.00295975	0.0546208	0.0445075	TGFB3/CAV1/TGFBR2/SFRP1/TNC	5
BP	GO:0060415	muscle tissue morphogenesis	4/148	76/18866	0.00301219	0.054876	0.0447154	MYLK/ACTC1/ISL1/TPM1	4
BP	GO:1903524	positive regulation of blood circulation	4/148	76/18866	0.00301219	0.054876	0.0447154	ATP1A2/CAV1/RGS2/TPM1	4
BP	GO:0006813	potassium ion transport	7/148	242/18866	0.0030328	0.0548995	0.0447346	FLNA/ATP1A2/CAV1/SLC9A9/AQP1/FHL1/KCNMB1	7
BP	GO:0090288	negative regulation of cellular response to growth factor stimulus	6/148	182/18866	0.00316007	0.055618	0.04532	TGFB3/CAV1/TGFBR2/SFRP1/SLIT2/TGFB1I1	6
BP	GO:0003139	secondary heart field specification	2/148	11/18866	0.00320948	0.055618	0.04532	ISL1/AXIN2	2
BP	GO:0014820	tonic smooth muscle contraction	2/148	11/18866	0.00320948	0.055618	0.04532	MYLK/EDNRA	2
BP	GO:0014889	muscle atrophy	2/148	11/18866	0.00320948	0.055618	0.04532	GATM/GSN	2
BP	GO:0032060	bleb assembly	2/148	11/18866	0.00320948	0.055618	0.04532	PMP22/MYLK	2
BP	GO:0045835	negative regulation of meiotic nuclear division	2/148	11/18866	0.00320948	0.055618	0.04532	TTK/TRIP13	2
BP	GO:0060379	cardiac muscle cell myoblast differentiation	2/148	11/18866	0.00320948	0.055618	0.04532	ISL1/PRICKLE1	2
BP	GO:0007051	spindle organization	6/148	183/18866	0.00324651	0.0559186	0.045565	FLNA/MAPRE2/AURKA/TTK/TPX2/PRC1	6
BP	GO:2000045	regulation of G1/S transition of mitotic cell cycle	6/148	185/18866	0.00342465	0.0582596	0.0474725	AURKA/ADAMTS1/FAM107A/CCND2/FHL1/DACT1	6
BP	GO:0032272	negative regulation of protein polymerization	4/148	79/18866	0.00346442	0.0582596	0.0474725	LMOD1/GSN/CLIP3/SLIT2	4
BP	GO:0050000	chromosome localization	4/148	79/18866	0.00346442	0.0582596	0.0474725	CDCA5/CDT1/KIF2C/CENPF	4
BP	GO:0051303	establishment of chromosome localization	4/148	79/18866	0.00346442	0.0582596	0.0474725	CDCA5/CDT1/KIF2C/CENPF	4
BP	GO:0002576	platelet degranulation	5/148	129/18866	0.00350734	0.0584314	0.0476125	FLNA/TGFB3/GAS6/RARRES2/PLEK	5
BP	GO:0031111	negative regulation of microtubule polymerization or depolymerization	3/148	39/18866	0.00351575	0.0584314	0.0476125	MAP1B/TPX2/CLIP3	3
BP	GO:0007568	aging	8/148	319/18866	0.00373624	0.0615306	0.0501379	TGFB3/TIMP2/GSN/TGFBR2/RAD54L/LITAF/ITGB2/KCNMB1	8
BP	GO:0003206	cardiac chamber morphogenesis	5/148	131/18866	0.00374553	0.0615306	0.0501379	TGFBR2/ADAMTS1/ISL1/TPM1/SLIT2	5
BP	GO:0030900	forebrain development	9/148	391/18866	0.00376828	0.0615486	0.0501526	FLNA/ATP1A2/DIXDC1/EOMES/ISL1/ZEB2/AQP1/SLIT2/ALDH1A3	9
BP	GO:0043242	negative regulation of protein-containing complex disassembly	4/148	81/18866	0.00379028	0.0615541	0.0501571	MAP1B/TPX2/LMOD1/GSN	4
BP	GO:0006069	ethanol oxidation	2/148	12/18866	0.00383161	0.0618719	0.050416	ALDH2/ALDH1A1	2
BP	GO:0042476	odontogenesis	5/148	132/18866	0.00386887	0.0621205	0.0506186	TGFB3/PAM/AXIN2/AQP1/TNC	5
BP	GO:0003018	vascular process in circulatory system	6/148	190/18866	0.00390184	0.0622979	0.0507631	ATP1A2/EDNRA/CAV1/RGS2/SLIT2/KCNMB1	6
BP	GO:0090092	regulation of transmembrane receptor protein serine/threonine kinase signaling pathway	7/148	254/18866	0.00395556	0.0625363	0.0509574	TGFB3/TTK/FGF9/CAV1/TGFBR2/SFRP1/TGFB1I1	7
BP	GO:0048880	sensory system development	9/148	394/18866	0.00396078	0.0625363	0.0509574	COL5A1/MFAP5/FGF9/TGFBR2/ISL1/ZEB2/CYP1B1/VIM/ALDH1A3	9
BP	GO:0090101	negative regulation of transmembrane receptor protein serine/threonine kinase signaling pathway	5/148	133/18866	0.0039951	0.0627296	0.0511149	TGFB3/CAV1/TGFBR2/SFRP1/TGFB1I1	5
BP	GO:0010959	regulation of metal ion transport	9/148	396/18866	0.00409334	0.0632012	0.0514992	FLNA/MYLK/PRSS8/ATP1A2/CAV1/STOM/FHL1/FXYD6/KCNMB1	9
BP	GO:0021953	central nervous system neuron differentiation	6/148	192/18866	0.00410589	0.0632012	0.0514992	EOMES/ISL1/ZEB2/CDH11/SFRP1/SLIT2	6
BP	GO:0048041	focal adhesion assembly	4/148	83/18866	0.00413632	0.0632012	0.0514992	SORBS1/FAM107A/COL16A1/SFRP1	4
BP	GO:0048644	muscle organ morphogenesis	4/148	83/18866	0.00413632	0.0632012	0.0514992	MYLK/ACTC1/ISL1/TPM1	4
BP	GO:0055117	regulation of cardiac muscle contraction	4/148	83/18866	0.00413632	0.0632012	0.0514992	FLNA/ATP1A2/CAV1/RGS2	4
BP	GO:0031110	regulation of microtubule polymerization or depolymerization	4/148	85/18866	0.00450311	0.0670333	0.0546217	MAPRE2/MAP1B/TPX2/CLIP3	4
BP	GO:0002087	regulation of respiratory gaseous exchange by nervous system process	2/148	13/18866	0.00450505	0.0670333	0.0546217	ATP1A2/TSHZ3	2
BP	GO:0010958	regulation of amino acid import across plasma membrane	2/148	13/18866	0.00450505	0.0670333	0.0546217	ATP1A2/RGS2	2
BP	GO:0098903	regulation of membrane repolarization during action potential	2/148	13/18866	0.00450505	0.0670333	0.0546217	FLNA/CAV1	2
BP	GO:1903789	regulation of amino acid transmembrane transport	2/148	13/18866	0.00450505	0.0670333	0.0546217	ATP1A2/RGS2	2
BP	GO:0007565	female pregnancy	6/148	196/18866	0.00453759	0.0671657	0.0547296	TGFB3/PAM/PAPPA/TGFBR2/RGS2/COL16A1	6
BP	GO:0045823	positive regulation of heart contraction	3/148	43/18866	0.00464045	0.0677242	0.0551847	ATP1A2/RGS2/TPM1	3
BP	GO:0086004	regulation of cardiac muscle cell contraction	3/148	43/18866	0.00464045	0.0677242	0.0551847	FLNA/ATP1A2/CAV1	3
BP	GO:0060562	epithelial tube morphogenesis	8/148	331/18866	0.00465833	0.0677242	0.0551847	EDNRA/EOMES/TGFBR2/ZEB2/SFRP1/TNC/PRICKLE1/SLIT2	8
BP	GO:0007193	adenylate cyclase-inhibiting G protein-coupled receptor signaling pathway	4/148	86/18866	0.00469446	0.0677242	0.0551847	FLNA/EDNRA/RGS1/RGS2	4
BP	GO:0014910	regulation of smooth muscle cell migration	4/148	86/18866	0.00469446	0.0677242	0.0551847	FGF9/ADAMTS1/TPM1/SLIT2	4
BP	GO:0030512	negative regulation of transforming growth factor beta receptor signaling pathway	4/148	87/18866	0.00489121	0.0695041	0.0566351	TGFB3/CAV1/TGFBR2/TGFB1I1	4
BP	GO:1904705	regulation of vascular associated smooth muscle cell proliferation	4/148	87/18866	0.00489121	0.0695041	0.0566351	TGFB3/FGF9/ADAMTS1/TPM1	4
BP	GO:1990874	vascular associated smooth muscle cell proliferation	4/148	87/18866	0.00489121	0.0695041	0.0566351	TGFB3/FGF9/ADAMTS1/TPM1	4
BP	GO:0031670	cellular response to nutrient	3/148	44/18866	0.00495169	0.0700134	0.0570501	GAS6/SFRP1/TNC	3
BP	GO:0002028	regulation of sodium ion transport	4/148	88/18866	0.00509342	0.0716609	0.0583926	PRSS8/ATP1A2/STOM/FXYD6	4
BP	GO:0003413	chondrocyte differentiation involved in endochondral bone morphogenesis	2/148	14/18866	0.00522895	0.0727822	0.0593062	TGFBR2/AXIN2	2
BP	GO:0007224	smoothened signaling pathway	5/148	142/18866	0.00526697	0.0727822	0.0593062	FGF9/GAS1/TGFBR2/BOC/SFRP1	5
BP	GO:0030879	mammary gland development	5/148	142/18866	0.00526697	0.0727822	0.0593062	TGFB3/PAM/CAV1/TGFBR2/HOXA9	5
BP	GO:0014033	neural crest cell differentiation	4/148	89/18866	0.00530117	0.0727822	0.0593062	EDNRA/ISL1/ZEB2/SFRP1	4
BP	GO:1903845	negative regulation of cellular response to transforming growth factor beta stimulus	4/148	89/18866	0.00530117	0.0727822	0.0593062	TGFB3/CAV1/TGFBR2/TGFB1I1	4
BP	GO:0035296	regulation of tube diameter	5/148	143/18866	0.00542406	0.0737568	0.0601004	ATP1A2/EDNRA/CAV1/RGS2/KCNMB1	5
BP	GO:0097746	regulation of blood vessel diameter	5/148	143/18866	0.00542406	0.0737568	0.0601004	ATP1A2/EDNRA/CAV1/RGS2/KCNMB1	5
BP	GO:0060541	respiratory system development	6/148	204/18866	0.00550021	0.0741701	0.0604371	TGFB3/FGF9/TGFBR2/CRISPLD2/TNC/ALDH1A3	6
BP	GO:0035150	regulation of tube size	5/148	144/18866	0.00558443	0.0741701	0.0604371	ATP1A2/EDNRA/CAV1/RGS2/KCNMB1	5
BP	GO:1902850	microtubule cytoskeleton organization involved in mitosis	5/148	144/18866	0.00558443	0.0741701	0.0604371	FLNA/AURKA/TTK/TPX2/PRC1	5
BP	GO:0007019	microtubule depolymerization	3/148	46/18866	0.00561123	0.0741701	0.0604371	MAP1B/TPX2/KIF2C	3
BP	GO:0035987	endodermal cell differentiation	3/148	46/18866	0.00561123	0.0741701	0.0604371	COL5A1/EOMES/ITGB2	3
BP	GO:0097306	cellular response to alcohol	4/148	91/18866	0.00573352	0.0741701	0.0604371	KLF9/SFRP1/TNC/KCNMB1	4
BP	GO:1901379	regulation of potassium ion transmembrane transport	4/148	91/18866	0.00573352	0.0741701	0.0604371	FLNA/CAV1/FHL1/KCNMB1	4
BP	GO:0071383	cellular response to steroid hormone stimulus	6/148	206/18866	0.00576257	0.0741701	0.0604371	KLF9/ATP1A2/ISL1/FAM107A/AQP1/SFRP1	6
BP	GO:1902806	regulation of cell cycle G1/S phase transition	6/148	206/18866	0.00576257	0.0741701	0.0604371	AURKA/ADAMTS1/FAM107A/CCND2/FHL1/DACT1	6
BP	GO:0007080	mitotic metaphase plate congression	3/148	47/18866	0.00595979	0.0741701	0.0604371	CDCA5/CDT1/KIF2C	3
BP	GO:0030261	chromosome condensation	3/148	47/18866	0.00595979	0.0741701	0.0604371	CDCA5/TOP2A/NCAPG	3
BP	GO:0042572	retinol metabolic process	3/148	47/18866	0.00595979	0.0741701	0.0604371	ALDH1A1/CYP1B1/ALDH1A3	3
BP	GO:0043268	positive regulation of potassium ion transport	3/148	47/18866	0.00595979	0.0741701	0.0604371	FLNA/FHL1/KCNMB1	3
BP	GO:1903115	regulation of actin filament-based movement	3/148	47/18866	0.00595979	0.0741701	0.0604371	FLNA/ATP1A2/CAV1	3
BP	GO:1904738	vascular associated smooth muscle cell migration	3/148	47/18866	0.00595979	0.0741701	0.0604371	FGF9/ADAMTS1/TPM1	3
BP	GO:1904752	regulation of vascular associated smooth muscle cell migration	3/148	47/18866	0.00595979	0.0741701	0.0604371	FGF9/ADAMTS1/TPM1	3
BP	GO:0006000	fructose metabolic process	2/148	15/18866	0.00600251	0.0741701	0.0604371	PFKFB4/ALDH1A1	2
BP	GO:0009404	toxin metabolic process	2/148	15/18866	0.00600251	0.0741701	0.0604371	PAM/CYP1B1	2
BP	GO:0042574	retinal metabolic process	2/148	15/18866	0.00600251	0.0741701	0.0604371	CYP1B1/ALDH1A3	2
BP	GO:0051315	attachment of mitotic spindle microtubules to kinetochore	2/148	15/18866	0.00600251	0.0741701	0.0604371	CDT1/KIF2C	2
BP	GO:2000095	regulation of Wnt signaling pathway, planar cell polarity pathway	2/148	15/18866	0.00600251	0.0741701	0.0604371	SFRP1/DACT1	2
BP	GO:0045766	positive regulation of angiogenesis	6/148	208/18866	0.00603397	0.0742361	0.0604909	TGFBR2/ISL1/HSPB6/CYP1B1/ITGB2/AQP1	6
BP	GO:0014909	smooth muscle cell migration	4/148	93/18866	0.00618878	0.0754872	0.0615103	FGF9/ADAMTS1/TPM1/SLIT2	4
BP	GO:1904894	positive regulation of receptor signaling pathway via STAT	4/148	93/18866	0.00618878	0.0754872	0.0615103	IL7R/ISL1/CYP1B1/GHR	4
BP	GO:0008277	regulation of G protein-coupled receptor signaling pathway	5/148	148/18866	0.00625949	0.0756999	0.0616837	RGS11/GNG7/RGS1/RGS2/PLEK	5
BP	GO:2001251	negative regulation of chromosome organization	5/148	148/18866	0.00625949	0.0756999	0.0616837	TOP2A/TTK/CDT1/TRIP13/CENPF	5
BP	GO:0060324	face development	3/148	48/18866	0.00632103	0.0761203	0.0620262	TGFB3/CRISPLD2/ALDH1A3	3
BP	GO:1904062	regulation of cation transmembrane transport	8/148	349/18866	0.00635819	0.0762446	0.0621275	FLNA/ATP1A2/CAV1/STOM/RGS2/FHL1/FXYD6/KCNMB1	8
BP	GO:0034308	primary alcohol metabolic process	4/148	94/18866	0.00642517	0.076724	0.0625182	ALDH2/ALDH1A1/CYP1B1/ALDH1A3	4
BP	GO:0090263	positive regulation of canonical Wnt signaling pathway	5/148	150/18866	0.00661767	0.077897	0.063474	FGF9/CAV1/AXIN2/SFRP1/DACT1	5
BP	GO:0010712	regulation of collagen metabolic process	3/148	49/18866	0.00669508	0.077897	0.063474	TGFB3/VIM/MFAP4	3
BP	GO:0086009	membrane repolarization	3/148	49/18866	0.00669508	0.077897	0.063474	FLNA/ATP1A2/CAV1	3
BP	GO:0016331	morphogenesis of embryonic epithelium	5/148	151/18866	0.00680204	0.077897	0.063474	ZEB2/SFRP1/PRICKLE1/TGFB1I1/ALDH1A3	5
BP	GO:1904892	regulation of receptor signaling pathway via STAT	5/148	151/18866	0.00680204	0.077897	0.063474	IL7R/CAV1/ISL1/CYP1B1/GHR	5
BP	GO:0007076	mitotic chromosome condensation	2/148	16/18866	0.0068249	0.077897	0.063474	CDCA5/NCAPG	2
BP	GO:0010934	macrophage cytokine production	2/148	16/18866	0.0068249	0.077897	0.063474	TGFB3/GAS6	2
BP	GO:0044065	regulation of respiratory system process	2/148	16/18866	0.0068249	0.077897	0.063474	ATP1A2/TSHZ3	2
BP	GO:0051447	negative regulation of meiotic cell cycle	2/148	16/18866	0.0068249	0.077897	0.063474	TTK/TRIP13	2
BP	GO:0055119	relaxation of cardiac muscle	2/148	16/18866	0.0068249	0.077897	0.063474	ATP1A2/RGS2	2
BP	GO:0086103	G protein-coupled receptor signaling pathway involved in heart process	2/148	16/18866	0.0068249	0.077897	0.063474	CAV1/RGS2	2
BP	GO:1901655	cellular response to ketone	4/148	97/18866	0.00717009	0.0815096	0.0664177	KLF9/AQP1/SFRP1/TNC	4
BP	GO:0034329	cell junction assembly	9/148	434/18866	0.00733883	0.0830955	0.0677099	FLNA/MAP1B/SORBS1/EPB41L3/CAV1/FAM107A/CDH11/COL16A1/SFRP1	9
BP	GO:0006942	regulation of striated muscle contraction	4/148	98/18866	0.00743052	0.0831757	0.0677753	FLNA/ATP1A2/CAV1/RGS2	4
BP	GO:0001666	response to hypoxia	8/148	359/18866	0.00748653	0.0831757	0.0677753	TGFB3/PAM/EDNRA/CAV1/TGFBR2/AQP1/SFRP1/KCNMB1	8
BP	GO:0007178	transmembrane receptor protein serine/threonine kinase signaling pathway	8/148	359/18866	0.00748653	0.0831757	0.0677753	TGFB3/TTK/FGF9/CAV1/TGFBR2/VIM/SFRP1/TGFB1I1	8
BP	GO:0031589	cell-substrate adhesion	8/148	359/18866	0.00748653	0.0831757	0.0677753	FLNA/SORBS1/FAM107A/GAS6/ITGB2/COL16A1/SFRP1/ABI3BP	8
BP	GO:0000082	G1/S transition of mitotic cell cycle	7/148	287/18866	0.00759659	0.0831757	0.0677753	AURKA/CDT1/ADAMTS1/FAM107A/CCND2/FHL1/DACT1	7
BP	GO:0060047	heart contraction	7/148	287/18866	0.00759659	0.0831757	0.0677753	FLNA/ATP1A2/CAV1/ACTC1/RGS2/TPM1/FXYD6	7
BP	GO:0003128	heart field specification	2/148	17/18866	0.00769531	0.0831757	0.0677753	ISL1/AXIN2	2
BP	GO:0007096	regulation of exit from mitosis	2/148	17/18866	0.00769531	0.0831757	0.0677753	CDCA5/UBE2C	2
BP	GO:0044764	multi-organism cellular process	2/148	17/18866	0.00769531	0.0831757	0.0677753	CAV1/GAS6	2
BP	GO:0070293	renal absorption	2/148	17/18866	0.00769531	0.0831757	0.0677753	GSN/GAS6	2
BP	GO:0071360	cellular response to exogenous dsRNA	2/148	17/18866	0.00769531	0.0831757	0.0677753	COLEC12/CAV1	2
BP	GO:0007044	cell-substrate junction assembly	4/148	99/18866	0.00769712	0.0831757	0.0677753	SORBS1/FAM107A/COL16A1/SFRP1	4
BP	GO:0031103	axon regeneration	3/148	52/18866	0.0078951	0.084353	0.0687346	MAP1B/ISL1/TNC	3
BP	GO:0051496	positive regulation of stress fiber assembly	3/148	52/18866	0.0078951	0.084353	0.0687346	TGFB3/TPM1/SFRP1	3
BP	GO:0072132	mesenchyme morphogenesis	3/148	52/18866	0.0078951	0.084353	0.0687346	TGFBR2/ACTC1/ISL1	3
BP	GO:0008154	actin polymerization or depolymerization	6/148	221/18866	0.0080305	0.0854782	0.0696515	LMOD1/GSN/WIPF1/FAM107A/PLEK/SLIT2	6
BP	GO:0035051	cardiocyte differentiation	5/148	158/18866	0.00819454	0.0868988	0.0708091	EOMES/ACTC1/ISL1/RGS2/PRICKLE1	5
BP	GO:0032964	collagen biosynthetic process	3/148	53/18866	0.00832141	0.0875905	0.0713727	TGFB3/COL5A1/VIM	3
BP	GO:0072698	protein localization to microtubule cytoskeleton	3/148	53/18866	0.00832141	0.0875905	0.0713727	MAPRE2/AURKA/TTK	3
BP	GO:0008406	gonad development	6/148	223/18866	0.00837528	0.0878322	0.0715697	FLNA/FGF9/ADAMTS1/HOXA9/SFRP1/SLIT2	6
BP	GO:0043624	cellular protein complex disassembly	6/148	224/18866	0.0085516	0.089336	0.072795	MAP1B/TPX2/LMOD1/GSN/KIF2C/PLEK	6
BP	GO:0006883	cellular sodium ion homeostasis	2/148	18/18866	0.00861297	0.089336	0.072795	ATP1A2/C7	2
BP	GO:0034501	protein localization to kinetochore	2/148	18/18866	0.00861297	0.089336	0.072795	TTK/CDT1	2
BP	GO:0045665	negative regulation of neuron differentiation	6/148	225/18866	0.00873057	0.0902131	0.0735097	PMP22/DIXDC1/NR2F1/ISL1/VIM/SLIT2	6
BP	GO:0030834	regulation of actin filament depolymerization	3/148	54/18866	0.00876102	0.0902131	0.0735097	LMOD1/GSN/PLEK	3
BP	GO:0036293	response to decreased oxygen levels	8/148	371/18866	0.00903299	0.0926778	0.075518	TGFB3/PAM/EDNRA/CAV1/TGFBR2/AQP1/SFRP1/KCNMB1	8
BP	GO:0003015	heart process	7/148	297/18866	0.00907766	0.0928011	0.0756185	FLNA/ATP1A2/CAV1/ACTC1/RGS2/TPM1/FXYD6	7
BP	GO:0001706	endoderm formation	3/148	55/18866	0.00921401	0.0931894	0.0759349	COL5A1/EOMES/ITGB2	3
BP	GO:0007131	reciprocal meiotic recombination	3/148	55/18866	0.00921401	0.0931894	0.0759349	TOP2A/RAD54L/TRIP13	3
BP	GO:2000649	regulation of sodium ion transmembrane transporter activity	3/148	55/18866	0.00921401	0.0931894	0.0759349	ATP1A2/STOM/FXYD6	3
BP	GO:0048568	embryonic organ development	9/148	451/18866	0.00930909	0.0938172	0.0764465	TGFB3/MFAP5/FGF9/EOMES/TGFBR2/HOXA9/RARRES2/PDGFC/ALDH1A3	9
BP	GO:0090130	tissue migration	8/148	374/18866	0.00945444	0.0941599	0.0767257	MAPRE2/ENPP2/TGFBR2/ACTC1/ZEB2/CYP1B1/ITGB2/SLIT2	8
BP	GO:0045137	development of primary sexual characteristics	6/148	229/18866	0.00947342	0.0941599	0.0767257	FLNA/FGF9/ADAMTS1/HOXA9/SFRP1/SLIT2	6
BP	GO:0042053	regulation of dopamine metabolic process	2/148	19/18866	0.00957708	0.0941599	0.0767257	MAOB/ITGB2	2
BP	GO:0042069	regulation of catecholamine metabolic process	2/148	19/18866	0.00957708	0.0941599	0.0767257	MAOB/ITGB2	2
BP	GO:0150146	cell junction disassembly	2/148	19/18866	0.00957708	0.0941599	0.0767257	TGFB3/MAPRE2	2
BP	GO:0031529	ruffle organization	3/148	56/18866	0.00968048	0.0941599	0.0767257	CAV1/TPM1/PLEK	3
BP	GO:0035825	homologous recombination	3/148	56/18866	0.00968048	0.0941599	0.0767257	TOP2A/RAD54L/TRIP13	3
BP	GO:0043113	receptor clustering	3/148	56/18866	0.00968048	0.0941599	0.0767257	FLNA/GSN/ITGB2	3
BP	GO:0086065	cell communication involved in cardiac conduction	3/148	56/18866	0.00968048	0.0941599	0.0767257	FLNA/ATP1A2/CAV1	3
BP	GO:0014812	muscle cell migration	4/148	106/18866	0.00974068	0.0941599	0.0767257	FGF9/ADAMTS1/TPM1/SLIT2	4
BP	GO:0030038	contractile actin filament bundle assembly	4/148	106/18866	0.00974068	0.0941599	0.0767257	TGFB3/SORBS1/TPM1/SFRP1	4
BP	GO:0043149	stress fiber assembly	4/148	106/18866	0.00974068	0.0941599	0.0767257	TGFB3/SORBS1/TPM1/SFRP1	4
BP	GO:0048738	cardiac muscle tissue development	6/148	231/18866	0.0098613	0.0946664	0.0771385	FGF9/TGFBR2/ACTC1/ISL1/RGS2/TPM1	6
BP	GO:0048562	embryonic organ morphogenesis	7/148	302/18866	0.00989301	0.0946664	0.0771385	TGFB3/MFAP5/FGF9/EOMES/TGFBR2/HOXA9/ALDH1A3	7
BP	GO:0090068	positive regulation of cell cycle process	7/148	302/18866	0.00989301	0.0946664	0.0771385	CDCA5/AURKA/DTL/UBE2C/CDT1/ADAMTS1/CCND2	7
BP	GO:0043266	regulation of potassium ion transport	4/148	107/18866	0.0100586	0.0959282	0.0781666	FLNA/CAV1/FHL1/KCNMB1	4
BP	GO:0019748	secondary metabolic process	3/148	57/18866	0.0101605	0.0962538	0.0784319	PAM/ZEB2/CYP1B1	3
BP	GO:0044380	protein localization to cytoskeleton	3/148	57/18866	0.0101605	0.0962538	0.0784319	MAPRE2/AURKA/TTK	3
BP	GO:0001523	retinoid metabolic process	4/148	108/18866	0.0103832	0.0972938	0.0792794	ALDH1A1/CYP1B1/RARRES2/ALDH1A3	4
BP	GO:0002062	chondrocyte differentiation	4/148	108/18866	0.0103832	0.0972938	0.0792794	FGF9/TGFBR2/TGFBI/AXIN2	4
BP	GO:0060071	Wnt signaling pathway, planar cell polarity pathway	4/148	108/18866	0.0103832	0.0972938	0.0792794	PRICKLE2/SFRP1/DACT1/PRICKLE1	4
BP	GO:0048511	rhythmic process	7/148	305/18866	0.0104072	0.0972938	0.0792794	TGFB3/KLF9/PAM/TOP2A/DTL/ADAMTS1/SLIT2	7
BP	GO:0031290	retinal ganglion cell axon guidance	2/148	20/18866	0.0105869	0.0978275	0.0797142	ISL1/SLIT2	2
BP	GO:0034138	toll-like receptor 3 signaling pathway	2/148	20/18866	0.0105869	0.0978275	0.0797142	COLEC12/CAV1	2
BP	GO:0060353	regulation of cell adhesion molecule production	2/148	20/18866	0.0105869	0.0978275	0.0797142	COLEC12/CAV1	2
BP	GO:0019369	arachidonic acid metabolic process	3/148	58/18866	0.0106541	0.0978275	0.0797142	PTGS1/PLA2G4C/CYP1B1	3
BP	GO:0030042	actin filament depolymerization	3/148	58/18866	0.0106541	0.0978275	0.0797142	LMOD1/GSN/PLEK	3
BP	GO:1904018	positive regulation of vasculature development	6/148	235/18866	0.0106708	0.0978275	0.0797142	TGFBR2/ISL1/HSPB6/CYP1B1/ITGB2/AQP1	6
BP	GO:0055002	striated muscle cell development	5/148	169/18866	0.0107641	0.0983654	0.0801526	LMOD1/ACTC1/PGM5/RGS2/TPM1	5
BP	GO:0001654	eye development	8/148	384/18866	0.0109658	0.0998876	0.0813929	COL5A1/MFAP5/FGF9/TGFBR2/ZEB2/CYP1B1/VIM/ALDH1A3	8
BP	GO:0090100	positive regulation of transmembrane receptor protein serine/threonine kinase signaling pathway	4/148	110/18866	0.0110526	0.100037	0.0815144	TGFB3/TTK/FGF9/TGFB1I1	4
BP	GO:0090175	regulation of establishment of planar polarity	4/148	110/18866	0.0110526	0.100037	0.0815144	PRICKLE2/SFRP1/DACT1/PRICKLE1	4
BP	GO:0048588	developmental cell growth	6/148	237/18866	0.0110928	0.100082	0.0815512	MAP1B/AURKA/TGFBR2/ZEB2/RGS2/SLIT2	6
BP	GO:0031102	neuron projection regeneration	3/148	59/18866	0.0111615	0.100382	0.0817962	MAP1B/ISL1/TNC	3
BP	GO:0051302	regulation of cell division	5/148	171/18866	0.0112842	0.100737	0.0820849	TGFB3/AURKA/FGF9/PRC1/PDGFC	5
BP	GO:0044843	cell cycle G1/S phase transition	7/148	310/18866	0.0113072	0.100737	0.0820849	AURKA/CDT1/ADAMTS1/FAM107A/CCND2/FHL1/DACT1	7
BP	GO:0090287	regulation of cellular response to growth factor stimulus	7/148	310/18866	0.0113072	0.100737	0.0820849	TGFB3/FGF9/CAV1/TGFBR2/SFRP1/SLIT2/TGFB1I1	7
BP	GO:0150063	visual system development	8/148	388/18866	0.011618	0.102115	0.0832081	COL5A1/MFAP5/FGF9/TGFBR2/ZEB2/CYP1B1/VIM/ALDH1A3	8
BP	GO:0030728	ovulation	2/148	21/18866	0.0116416	0.102115	0.0832081	ADAMTS1/RGS2	2
BP	GO:0032288	myelin assembly	2/148	21/18866	0.0116416	0.102115	0.0832081	PMP22/EPB41L3	2
BP	GO:0060216	definitive hemopoiesis	2/148	21/18866	0.0116416	0.102115	0.0832081	MFAP5/HOXA9	2
BP	GO:2000269	regulation of fibroblast apoptotic process	2/148	21/18866	0.0116416	0.102115	0.0832081	GAS6/SFRP1	2
BP	GO:0021543	pallium development	5/148	173/18866	0.0118212	0.103055	0.0839739	FLNA/DIXDC1/EOMES/ZEB2/SLIT2	5
BP	GO:0048660	regulation of smooth muscle cell proliferation	5/148	173/18866	0.0118212	0.103055	0.0839739	TGFB3/FGF9/TGFBR2/ADAMTS1/TPM1	5
BP	GO:0006814	sodium ion transport	6/148	241/18866	0.011972	0.103646	0.0844558	PRSS8/ATP1A2/STOM/SLC9A9/SLC6A8/FXYD6	6
BP	GO:0003205	cardiac chamber development	5/148	174/18866	0.0120961	0.103646	0.0844558	TGFBR2/ADAMTS1/ISL1/TPM1/SLIT2	5
BP	GO:0035725	sodium ion transmembrane transport	5/148	174/18866	0.0120961	0.103646	0.0844558	ATP1A2/STOM/SLC9A9/SLC6A8/FXYD6	5
BP	GO:0051099	positive regulation of binding	5/148	174/18866	0.0120961	0.103646	0.0844558	CDCA5/CDT1/CAV1/ISL1/DACT1	5
BP	GO:0097696	receptor signaling pathway via STAT	5/148	174/18866	0.0120961	0.103646	0.0844558	IL7R/CAV1/ISL1/CYP1B1/GHR	5
BP	GO:0001676	long-chain fatty acid metabolic process	4/148	113/18866	0.0121079	0.103646	0.0844558	PAM/PTGS1/PLA2G4C/CYP1B1	4
BP	GO:0048659	smooth muscle cell proliferation	5/148	175/18866	0.0123754	0.105618	0.0860623	TGFB3/FGF9/TGFBR2/ADAMTS1/TPM1	5
BP	GO:0016101	diterpenoid metabolic process	4/148	114/18866	0.0124735	0.106086	0.0864438	ALDH1A1/CYP1B1/RARRES2/ALDH1A3	4
BP	GO:0006067	ethanol metabolic process	2/148	22/18866	0.0127404	0.106086	0.0864438	ALDH2/ALDH1A1	2
BP	GO:0007063	regulation of sister chromatid cohesion	2/148	22/18866	0.0127404	0.106086	0.0864438	CDCA5/AXIN2	2
BP	GO:0051383	kinetochore organization	2/148	22/18866	0.0127404	0.106086	0.0864438	CDT1/CENPF	2
BP	GO:0060352	cell adhesion molecule production	2/148	22/18866	0.0127404	0.106086	0.0864438	COLEC12/CAV1	2
BP	GO:0071359	cellular response to dsRNA	2/148	22/18866	0.0127404	0.106086	0.0864438	COLEC12/CAV1	2
BP	GO:0071379	cellular response to prostaglandin stimulus	2/148	22/18866	0.0127404	0.106086	0.0864438	SFRP1/TNC	2
BP	GO:0071459	protein localization to chromosome, centromeric region	2/148	22/18866	0.0127404	0.106086	0.0864438	TTK/CDT1	2
BP	GO:0048857	neural nucleus development	3/148	62/18866	0.0127662	0.106086	0.0864438	MAOB/FGF9/ALDH1A3	3
BP	GO:0030324	lung development	5/148	177/18866	0.0129469	0.106962	0.0871578	TGFB3/FGF9/TGFBR2/CRISPLD2/TNC	5
BP	GO:0140013	meiotic nuclear division	5/148	177/18866	0.0129469	0.106962	0.0871578	AURKA/TOP2A/TTK/RAD54L/TRIP13	5
BP	GO:0070482	response to oxygen levels	8/148	396/18866	0.0130078	0.107154	0.0873141	TGFB3/PAM/EDNRA/CAV1/TGFBR2/AQP1/SFRP1/KCNMB1	8
BP	GO:0032392	DNA geometric change	4/148	116/18866	0.0132257	0.10823	0.0881909	GINS2/POLQ/TOP2A/RAD54L	4
BP	GO:0006081	cellular aldehyde metabolic process	3/148	63/18866	0.0133289	0.10823	0.0881909	ALDH1A1/CYP1B1/ALDH1A3	3
BP	GO:0051893	regulation of focal adhesion assembly	3/148	63/18866	0.0133289	0.10823	0.0881909	FAM107A/COL16A1/SFRP1	3
BP	GO:0055008	cardiac muscle tissue morphogenesis	3/148	63/18866	0.0133289	0.10823	0.0881909	ACTC1/ISL1/TPM1	3
BP	GO:0090109	regulation of cell-substrate junction assembly	3/148	63/18866	0.0133289	0.10823	0.0881909	FAM107A/COL16A1/SFRP1	3
BP	GO:1904019	epithelial cell apoptotic process	4/148	117/18866	0.0136125	0.110218	0.0898108	E2F2/GSN/TGFBR2/GAS6	4
BP	GO:0001667	ameboidal-type cell migration	9/148	481/18866	0.0137328	0.110877	0.0903474	MAPRE2/ENPP2/TGFBR2/ISL1/ZEB2/CYP1B1/ITGB2/DDR2/SLIT2	9
BP	GO:0043576	regulation of respiratory gaseous exchange	2/148	23/18866	0.0138827	0.11114	0.0905616	ATP1A2/TSHZ3	2
BP	GO:0071305	cellular response to vitamin D	2/148	23/18866	0.0138827	0.11114	0.0905616	SFRP1/TNC	2
BP	GO:2000050	regulation of non-canonical Wnt signaling pathway	2/148	23/18866	0.0138827	0.11114	0.0905616	SFRP1/DACT1	2
BP	GO:0021987	cerebral cortex development	4/148	118/18866	0.0140063	0.111814	0.0911115	FLNA/DIXDC1/EOMES/SLIT2	4
BP	GO:0030323	respiratory tube development	5/148	181/18866	0.014143	0.112275	0.0914868	TGFB3/FGF9/TGFBR2/CRISPLD2/TNC	5
BP	GO:0045619	regulation of lymphocyte differentiation	5/148	181/18866	0.014143	0.112275	0.0914868	IL7R/TGFBR2/GAS6/SFRP1/FGL2	5
BP	GO:0007127	meiosis I	4/148	119/18866	0.0144073	0.112871	0.0919727	AURKA/TOP2A/RAD54L/TRIP13	4
BP	GO:0006940	regulation of smooth muscle contraction	3/148	65/18866	0.0144961	0.112871	0.0919727	ATP1A2/CAV1/RGS2	3
BP	GO:0030837	negative regulation of actin filament polymerization	3/148	65/18866	0.0144961	0.112871	0.0919727	LMOD1/GSN/SLIT2	3
BP	GO:0048645	animal organ formation	3/148	65/18866	0.0144961	0.112871	0.0919727	TGFBR2/ISL1/AXIN2	3
BP	GO:0060389	pathway-restricted SMAD protein phosphorylation	3/148	65/18866	0.0144961	0.112871	0.0919727	TGFB3/TTK/TGFBR2	3
BP	GO:0090307	mitotic spindle assembly	3/148	65/18866	0.0144961	0.112871	0.0919727	FLNA/TPX2/PRC1	3
BP	GO:1902305	regulation of sodium ion transmembrane transport	3/148	65/18866	0.0144961	0.112871	0.0919727	ATP1A2/STOM/FXYD6	3
BP	GO:0055001	muscle cell development	5/148	183/18866	0.0147681	0.114675	0.093442	LMOD1/ACTC1/PGM5/RGS2/TPM1	5
BP	GO:0033622	integrin activation	2/148	24/18866	0.0150676	0.115431	0.0940585	COL16A1/PLEK	2
BP	GO:0044346	fibroblast apoptotic process	2/148	24/18866	0.0150676	0.115431	0.0940585	GAS6/SFRP1	2
BP	GO:0062009	secondary palate development	2/148	24/18866	0.0150676	0.115431	0.0940585	TGFB3/TGFBR2	2
BP	GO:0086064	cell communication by electrical coupling involved in cardiac conduction	2/148	24/18866	0.0150676	0.115431	0.0940585	ATP1A2/CAV1	2
BP	GO:0007585	respiratory gaseous exchange by respiratory system	3/148	66/18866	0.0151008	0.115431	0.0940585	ATP1A2/TSHZ3/EDNRA	3
BP	GO:0045926	negative regulation of growth	6/148	254/18866	0.0151681	0.115431	0.0940585	TGFBR2/RGS2/DACT3/FHL1/SFRP1/SLIT2	6
BP	GO:2000027	regulation of animal organ morphogenesis	6/148	254/18866	0.0151681	0.115431	0.0940585	PRICKLE2/TGFBR2/ISL1/SFRP1/DACT1/PRICKLE1	6
BP	GO:0031398	positive regulation of protein ubiquitination	4/148	121/18866	0.0152311	0.115431	0.0940585	UBE2C/CAV1/FAM107A/PRICKLE1	4
BP	GO:0120254	olefinic compound metabolic process	4/148	121/18866	0.0152311	0.115431	0.0940585	PTGS1/PLA2G4C/CYP1B1/ALDH1A3	4
BP	GO:0032984	protein-containing complex disassembly	7/148	330/18866	0.0154774	0.116986	0.0953254	MAP1B/TPX2/LMOD1/GSN/KIF2C/CAV1/PLEK	7
BP	GO:0010811	positive regulation of cell-substrate adhesion	4/148	122/18866	0.0156539	0.117787	0.0959779	FLNA/COL16A1/SFRP1/ABI3BP	4
BP	GO:0008016	regulation of heart contraction	6/148	256/18866	0.0157077	0.117787	0.0959779	FLNA/ATP1A2/CAV1/RGS2/TPM1/FXYD6	6
BP	GO:0090257	regulation of muscle system process	6/148	256/18866	0.0157077	0.117787	0.0959779	FLNA/ATP1A2/CAV1/HSPB6/RGS2/TPM1	6
BP	GO:0008217	regulation of blood pressure	5/148	187/18866	0.0160732	0.119895	0.0976962	ATP1A2/EDNRA/PTGS1/GAS6/TPM1	5
BP	GO:0061138	morphogenesis of a branching epithelium	5/148	187/18866	0.0160732	0.119895	0.0976962	EDNRA/TGFBR2/SFRP1/TNC/SLIT2	5
BP	GO:0002053	positive regulation of mesenchymal cell proliferation	2/148	25/18866	0.0162945	0.120596	0.0982672	FGF9/TGFBR2	2
BP	GO:0051307	meiotic chromosome separation	2/148	25/18866	0.0162945	0.120596	0.0982672	TOP2A/TTK	2
BP	GO:0051894	positive regulation of focal adhesion assembly	2/148	25/18866	0.0162945	0.120596	0.0982672	COL16A1/SFRP1	2
BP	GO:1904888	cranial skeletal system development	3/148	68/18866	0.0163525	0.120704	0.0983552	TGFB3/CEP55/TGFBR2	3
BP	GO:0001736	establishment of planar polarity	4/148	124/18866	0.0165214	0.120704	0.0983552	PRICKLE2/SFRP1/DACT1/PRICKLE1	4
BP	GO:0006721	terpenoid metabolic process	4/148	124/18866	0.0165214	0.120704	0.0983552	ALDH1A1/CYP1B1/RARRES2/ALDH1A3	4
BP	GO:0007164	establishment of tissue polarity	4/148	124/18866	0.0165214	0.120704	0.0983552	PRICKLE2/SFRP1/DACT1/PRICKLE1	4
BP	GO:0061982	meiosis I cell cycle process	4/148	124/18866	0.0165214	0.120704	0.0983552	AURKA/TOP2A/RAD54L/TRIP13	4
BP	GO:0007369	gastrulation	5/148	189/18866	0.0167538	0.122088	0.0994827	COL5A1/EOMES/TGFBR2/ITGB2/SFRP1	5
BP	GO:0030308	negative regulation of cell growth	5/148	190/18866	0.0171011	0.1243	0.101286	RGS2/DACT3/FHL1/SFRP1/SLIT2	5
BP	GO:1903829	positive regulation of cellular protein localization	7/148	338/18866	0.0174182	0.125095	0.101933	FLNA/SORBS1/CDT1/CLIP3/STOM/GAS6/ITGB2	7
BP	GO:2000134	negative regulation of G1/S transition of mitotic cell cycle	4/148	126/18866	0.0174186	0.125095	0.101933	AURKA/FAM107A/FHL1/DACT1	4
BP	GO:0035265	organ growth	5/148	191/18866	0.0174532	0.125095	0.101933	BNC2/FGF9/TGFBR2/RGS2/DDR2	5
BP	GO:0031579	membrane raft organization	2/148	26/18866	0.0175626	0.125095	0.101933	GSN/CAV1	2
BP	GO:0032967	positive regulation of collagen biosynthetic process	2/148	26/18866	0.0175626	0.125095	0.101933	TGFB3/VIM	2
BP	GO:0060343	trabecula formation	2/148	26/18866	0.0175626	0.125095	0.101933	ADAMTS1/SFRP1	2
BP	GO:0060740	prostate gland epithelium morphogenesis	2/148	26/18866	0.0175626	0.125095	0.101933	SFRP1/TNC	2
BP	GO:1904754	positive regulation of vascular associated smooth muscle cell migration	2/148	26/18866	0.0175626	0.125095	0.101933	FGF9/ADAMTS1	2
BP	GO:0001756	somitogenesis	3/148	70/18866	0.0176608	0.12548	0.102247	ZEB2/AXIN2/SFRP1	3
BP	GO:0017015	regulation of transforming growth factor beta receptor signaling pathway	4/148	127/18866	0.0178784	0.126299	0.102914	TGFB3/CAV1/TGFBR2/TGFB1I1	4
BP	GO:1905477	positive regulation of protein localization to membrane	4/148	127/18866	0.0178784	0.126299	0.102914	SORBS1/CLIP3/STOM/ITGB2	4
BP	GO:0001558	regulation of cell growth	8/148	420/18866	0.0179094	0.126299	0.102914	MAP1B/EPB41L3/FAM107A/RGS2/DACT3/FHL1/SFRP1/SLIT2	8
BP	GO:0048863	stem cell differentiation	6/148	264/18866	0.0179989	0.126616	0.103173	EDNRA/EOMES/ISL1/ZEB2/SFRP1/PRICKLE1	6
BP	GO:1903046	meiotic cell cycle process	5/148	193/18866	0.0181718	0.127517	0.103906	AURKA/TOP2A/TTK/RAD54L/TRIP13	5
BP	GO:0033627	cell adhesion mediated by integrin	3/148	71/18866	0.0183363	0.128104	0.104385	CYP1B1/ITGB2/COL16A1	3
BP	GO:1903409	reactive oxygen species biosynthetic process	4/148	128/18866	0.0183457	0.128104	0.104385	MAOB/CAV1/CYP1B1/ITGB2	4
BP	GO:0043405	regulation of MAP kinase activity	7/148	342/18866	0.0184505	0.128521	0.104724	TGFB3/CAV1/ZEB2/RGS2/SFRP1/PDGFC/GHR	7
BP	GO:0010721	negative regulation of cell development	7/148	343/18866	0.0187152	0.128876	0.105014	PMP22/DIXDC1/NR2F1/ISL1/RGS2/VIM/SLIT2	7
BP	GO:1903844	regulation of cellular response to transforming growth factor beta stimulus	4/148	129/18866	0.0188205	0.128876	0.105014	TGFB3/CAV1/TGFBR2/TGFB1I1	4
BP	GO:0001556	oocyte maturation	2/148	27/18866	0.0188712	0.128876	0.105014	AURKA/TRIP13	2
BP	GO:0002026	regulation of the force of heart contraction	2/148	27/18866	0.0188712	0.128876	0.105014	ATP1A2/CAV1	2
BP	GO:0003148	outflow tract septum morphogenesis	2/148	27/18866	0.0188712	0.128876	0.105014	TGFBR2/ISL1	2
BP	GO:0007026	negative regulation of microtubule depolymerization	2/148	27/18866	0.0188712	0.128876	0.105014	MAP1B/TPX2	2
BP	GO:0010714	positive regulation of collagen metabolic process	2/148	27/18866	0.0188712	0.128876	0.105014	TGFB3/VIM	2
BP	GO:1905208	negative regulation of cardiocyte differentiation	2/148	27/18866	0.0188712	0.128876	0.105014	RGS2/PRICKLE1	2
BP	GO:1905475	regulation of protein localization to membrane	5/148	195/18866	0.0189097	0.128876	0.105014	SORBS1/GSN/CLIP3/STOM/ITGB2	5
BP	GO:0048706	embryonic skeletal system development	4/148	130/18866	0.0193029	0.131241	0.106941	TGFB3/FGF9/TGFBR2/HOXA9	4
BP	GO:0003208	cardiac ventricle morphogenesis	3/148	73/18866	0.0197298	0.133824	0.109046	TGFBR2/ISL1/TPM1	3
BP	GO:0003231	cardiac ventricle development	4/148	131/18866	0.0197929	0.133932	0.109134	TGFBR2/ISL1/TPM1/SLIT2	4
BP	GO:0010458	exit from mitosis	2/148	28/18866	0.0202196	0.135209	0.110175	CDCA5/UBE2C	2
BP	GO:0010575	positive regulation of vascular endothelial growth factor production	2/148	28/18866	0.0202196	0.135209	0.110175	ISL1/CYP1B1	2
BP	GO:0021846	cell proliferation in forebrain	2/148	28/18866	0.0202196	0.135209	0.110175	DIXDC1/ZEB2	2
BP	GO:0045932	negative regulation of muscle contraction	2/148	28/18866	0.0202196	0.135209	0.110175	ATP1A2/RGS2	2
BP	GO:0060512	prostate gland morphogenesis	2/148	28/18866	0.0202196	0.135209	0.110175	SFRP1/TNC	2
BP	GO:1902807	negative regulation of cell cycle G1/S phase transition	4/148	132/18866	0.0202905	0.135366	0.110302	AURKA/FAM107A/FHL1/DACT1	4
BP	GO:0086003	cardiac muscle cell contraction	3/148	74/18866	0.0204479	0.136096	0.110897	FLNA/ATP1A2/CAV1	3
BP	GO:0010389	regulation of G2/M transition of mitotic cell cycle	5/148	200/18866	0.02084	0.138382	0.11276	AURKA/DTL/TPX2/FHL1/CENPF	5
BP	GO:0031100	animal organ regeneration	3/148	75/18866	0.0211803	0.139987	0.114068	AURKA/TGFBR2/GAS6	3
BP	GO:0086001	cardiac muscle cell action potential	3/148	75/18866	0.0211803	0.139987	0.114068	FLNA/ATP1A2/CAV1	3
BP	GO:0001763	morphogenesis of a branching structure	5/148	201/18866	0.021241	0.140062	0.114129	EDNRA/TGFBR2/SFRP1/TNC/SLIT2	5
BP	GO:0060351	cartilage development involved in endochondral bone morphogenesis	2/148	29/18866	0.021607	0.142146	0.115827	TGFBR2/AXIN2	2
BP	GO:0003002	regionalization	7/148	355/18866	0.0221024	0.144735	0.117937	AURKA/EOMES/ISL1/ZEB2/AXIN2/HOXA9/SFRP1	7
BP	GO:0071103	DNA conformation change	7/148	355/18866	0.0221024	0.144735	0.117937	GINS2/CDCA5/POLQ/TOP2A/NCAPG/RAD54L/ASF1B	7
BP	GO:0098742	cell-cell adhesion via plasma-membrane adhesion molecules	6/148	277/18866	0.0221952	0.145009	0.11816	TGFBR2/ITGB2/CD6/CDH11/SPARCL1/PALLD	6
BP	GO:0045165	cell fate commitment	6/148	278/18866	0.0225431	0.146944	0.119736	EOMES/GAS1/ISL1/ZNF521/SFRP1/TGFB1I1	6
BP	GO:0046785	microtubule polymerization	3/148	77/18866	0.0226878	0.147212	0.119955	MAP1B/TPX2/CLIP3	3
BP	GO:0060411	cardiac septum morphogenesis	3/148	77/18866	0.0226878	0.147212	0.119955	TGFBR2/ISL1/SLIT2	3
BP	GO:0032386	regulation of intracellular transport	7/148	358/18866	0.0230116	0.147764	0.120405	FLNA/MAP1B/GAS1/STOM/GAS6/ITGB2/REEP1	7
BP	GO:0003401	axis elongation	2/148	30/18866	0.0230329	0.147764	0.120405	SFRP1/TNC	2
BP	GO:0061082	myeloid leukocyte cytokine production	2/148	30/18866	0.0230329	0.147764	0.120405	TGFB3/GAS6	2
BP	GO:0090314	positive regulation of protein targeting to membrane	2/148	30/18866	0.0230329	0.147764	0.120405	STOM/ITGB2	2
BP	GO:1904837	beta-catenin-TCF complex assembly	2/148	30/18866	0.0230329	0.147764	0.120405	AXIN2/DACT1	2
BP	GO:0007548	sex differentiation	6/148	280/18866	0.0232499	0.14882	0.121265	FLNA/FGF9/ADAMTS1/HOXA9/SFRP1/SLIT2	6
BP	GO:0042310	vasoconstriction	3/148	78/18866	0.023463	0.149847	0.122102	ATP1A2/EDNRA/CAV1	3
BP	GO:0048608	reproductive structure development	8/148	443/18866	0.0237387	0.151268	0.12326	FLNA/FGF9/EOMES/ADAMTS1/HOXA9/SFRP1/TNC/SLIT2	8
BP	GO:0006809	nitric oxide biosynthetic process	3/148	79/18866	0.0242524	0.15234	0.124133	CAV1/CYP1B1/ITGB2	3
BP	GO:0007492	endoderm development	3/148	79/18866	0.0242524	0.15234	0.124133	COL5A1/EOMES/ITGB2	3
BP	GO:0010827	regulation of glucose transmembrane transport	3/148	79/18866	0.0242524	0.15234	0.124133	SORBS1/EDNRA/CLIP3	3
BP	GO:0043407	negative regulation of MAP kinase activity	3/148	79/18866	0.0242524	0.15234	0.124133	CAV1/RGS2/SFRP1	3
BP	GO:0010644	cell communication by electrical coupling	2/148	31/18866	0.0244966	0.15234	0.124133	ATP1A2/CAV1	2
BP	GO:0021772	olfactory bulb development	2/148	31/18866	0.0244966	0.15234	0.124133	EOMES/SLIT2	2
BP	GO:0031114	regulation of microtubule depolymerization	2/148	31/18866	0.0244966	0.15234	0.124133	MAP1B/TPX2	2
BP	GO:0060325	face morphogenesis	2/148	31/18866	0.0244966	0.15234	0.124133	TGFB3/CRISPLD2	2
BP	GO:0060914	heart formation	2/148	31/18866	0.0244966	0.15234	0.124133	ISL1/AXIN2	2
BP	GO:0086011	membrane repolarization during action potential	2/148	31/18866	0.0244966	0.15234	0.124133	FLNA/CAV1	2
BP	GO:0090075	relaxation of muscle	2/148	31/18866	0.0244966	0.15234	0.124133	ATP1A2/RGS2	2
BP	GO:0009612	response to mechanical stimulus	5/148	209/18866	0.0246304	0.152838	0.124539	MAP1B/ATP1A2/TGFBR2/AQP1/TNC	5
BP	GO:0043270	positive regulation of ion transport	6/148	284/18866	0.0247079	0.152985	0.124659	FLNA/MYLK/PRSS8/CAV1/FHL1/KCNMB1	6
BP	GO:0061458	reproductive system development	8/148	447/18866	0.0248745	0.153181	0.124819	FLNA/FGF9/EOMES/ADAMTS1/HOXA9/SFRP1/TNC/SLIT2	8
BP	GO:0007159	leukocyte cell-cell adhesion	7/148	364/18866	0.0249071	0.153181	0.124819	IL7R/CAV1/PODXL2/TGFBR2/ITGB2/CD6/FGL2	7
BP	GO:0014032	neural crest cell development	3/148	80/18866	0.0250561	0.153181	0.124819	EDNRA/ISL1/ZEB2	3
BP	GO:0048678	response to axon injury	3/148	80/18866	0.0250561	0.153181	0.124819	MAP1B/ISL1/TNC	3
BP	GO:0055021	regulation of cardiac muscle tissue growth	3/148	80/18866	0.0250561	0.153181	0.124819	FGF9/TGFBR2/RGS2	3
BP	GO:0008584	male gonad development	4/148	141/18866	0.025117	0.153181	0.124819	FLNA/FGF9/HOXA9/SFRP1	4
BP	GO:1903322	positive regulation of protein modification by small protein conjugation or removal	4/148	141/18866	0.025117	0.153181	0.124819	UBE2C/CAV1/FAM107A/PRICKLE1	4
BP	GO:0010631	epithelial cell migration	7/148	365/18866	0.0252332	0.15356	0.125128	MAPRE2/ENPP2/TGFBR2/ZEB2/CYP1B1/ITGB2/SLIT2	7
BP	GO:0010038	response to metal ion	7/148	366/18866	0.0255621	0.154894	0.126214	PAM/MAOB/CYBRD1/GSN/CAV1/AQP1/KCNMB1	7
BP	GO:0046425	regulation of receptor signaling pathway via JAK-STAT	4/148	142/18866	0.0256923	0.154894	0.126214	CAV1/ISL1/CYP1B1/GHR	4
BP	GO:0046546	development of primary male sexual characteristics	4/148	142/18866	0.0256923	0.154894	0.126214	FLNA/FGF9/HOXA9/SFRP1	4
BP	GO:0001960	negative regulation of cytokine-mediated signaling pathway	3/148	81/18866	0.025874	0.154894	0.126214	CAV1/GAS6/SLIT2	3
BP	GO:0002063	chondrocyte development	2/148	32/18866	0.0259973	0.154894	0.126214	TGFBR2/AXIN2	2
BP	GO:0003016	respiratory system process	2/148	32/18866	0.0259973	0.154894	0.126214	ATP1A2/TSHZ3	2
BP	GO:0021591	ventricular system development	2/148	32/18866	0.0259973	0.154894	0.126214	AQP1/CENPF	2
BP	GO:0034694	response to prostaglandin	2/148	32/18866	0.0259973	0.154894	0.126214	SFRP1/TNC	2
BP	GO:0046475	glycerophospholipid catabolic process	2/148	32/18866	0.0259973	0.154894	0.126214	ENPP2/PLA2G4C	2
BP	GO:1903959	regulation of anion transmembrane transport	2/148	32/18866	0.0259973	0.154894	0.126214	ATP1A2/RGS2	2
BP	GO:0090132	epithelium migration	7/148	368/18866	0.0262289	0.155947	0.127072	MAPRE2/ENPP2/TGFBR2/ZEB2/CYP1B1/ITGB2/SLIT2	7
BP	GO:0021954	central nervous system neuron development	3/148	82/18866	0.0267061	0.158414	0.129083	ZEB2/CDH11/SLIT2	3
BP	GO:0006720	isoprenoid metabolic process	4/148	144/18866	0.0268668	0.158414	0.129083	ALDH1A1/CYP1B1/RARRES2/ALDH1A3	4
BP	GO:0106106	cold-induced thermogenesis	4/148	144/18866	0.0268668	0.158414	0.129083	GATM/ALDH1A1/CAV1/PDGFC	4
BP	GO:0120161	regulation of cold-induced thermogenesis	4/148	144/18866	0.0268668	0.158414	0.129083	GATM/ALDH1A1/CAV1/PDGFC	4
BP	GO:0007389	pattern specification process	8/148	455/18866	0.0272596	0.160131	0.130482	AURKA/EOMES/TGFBR2/ISL1/ZEB2/AXIN2/HOXA9/SFRP1	8
BP	GO:0001738	morphogenesis of a polarized epithelium	4/148	145/18866	0.0274659	0.160131	0.130482	PRICKLE2/SFRP1/DACT1/PRICKLE1	4
BP	GO:0010464	regulation of mesenchymal cell proliferation	2/148	33/18866	0.0275344	0.160131	0.130482	FGF9/TGFBR2	2
BP	GO:0040020	regulation of meiotic nuclear division	2/148	33/18866	0.0275344	0.160131	0.130482	TTK/TRIP13	2
BP	GO:0044319	wound healing, spreading of cells	2/148	33/18866	0.0275344	0.160131	0.130482	FLNA/COL5A1	2
BP	GO:0090505	epiboly involved in wound healing	2/148	33/18866	0.0275344	0.160131	0.130482	FLNA/COL5A1	2
BP	GO:0002088	lens development in camera-type eye	3/148	83/18866	0.0275525	0.160131	0.130482	TGFBR2/ZEB2/VIM	3
BP	GO:0010810	regulation of cell-substrate adhesion	5/148	217/18866	0.0283504	0.163461	0.133196	FLNA/FAM107A/COL16A1/SFRP1/ABI3BP	5
BP	GO:1902749	regulation of cell cycle G2/M phase transition	5/148	217/18866	0.0283504	0.163461	0.133196	AURKA/DTL/TPX2/FHL1/CENPF	5
BP	GO:0014031	mesenchymal cell development	3/148	84/18866	0.0284131	0.163461	0.133196	EDNRA/ISL1/ZEB2	3
BP	GO:0046209	nitric oxide metabolic process	3/148	84/18866	0.0284131	0.163461	0.133196	CAV1/CYP1B1/ITGB2	3
BP	GO:0048864	stem cell development	3/148	84/18866	0.0284131	0.163461	0.133196	EDNRA/ISL1/ZEB2	3
BP	GO:0022412	cellular process involved in reproduction in multicellular organism	7/148	375/18866	0.0286561	0.164527	0.134064	AURKA/TOP2A/TTK/SFRP1/HOOK1/SLIT2/TRIP13	7
BP	GO:0050768	negative regulation of neurogenesis	6/148	295/18866	0.0290299	0.164786	0.134275	PMP22/DIXDC1/NR2F1/ISL1/VIM/SLIT2	6
BP	GO:0008608	attachment of spindle microtubules to kinetochore	2/148	34/18866	0.0291073	0.164786	0.134275	CDT1/KIF2C	2
BP	GO:0048566	embryonic digestive tract development	2/148	34/18866	0.0291073	0.164786	0.134275	FGF9/RARRES2	2
BP	GO:0055022	negative regulation of cardiac muscle tissue growth	2/148	34/18866	0.0291073	0.164786	0.134275	TGFBR2/RGS2	2
BP	GO:0061117	negative regulation of heart growth	2/148	34/18866	0.0291073	0.164786	0.134275	TGFBR2/RGS2	2
BP	GO:0090504	epiboly	2/148	34/18866	0.0291073	0.164786	0.134275	FLNA/COL5A1	2
BP	GO:0098901	regulation of cardiac muscle cell action potential	2/148	34/18866	0.0291073	0.164786	0.134275	FLNA/CAV1	2
BP	GO:0034502	protein localization to chromosome	3/148	85/18866	0.0292878	0.165078	0.134513	CDCA5/TTK/CDT1	3
BP	GO:0061337	cardiac conduction	4/148	148/18866	0.029311	0.165078	0.134513	FLNA/ATP1A2/CAV1/FXYD6	4
BP	GO:0009952	anterior/posterior pattern specification	5/148	219/18866	0.0293331	0.165078	0.134513	AURKA/ZEB2/AXIN2/HOXA9/SFRP1	5
BP	GO:1903364	positive regulation of cellular protein catabolic process	4/148	149/18866	0.029942	0.167832	0.136757	AURKA/CAV1/DACT1/PRICKLE1	4
BP	GO:0008589	regulation of smoothened signaling pathway	3/148	86/18866	0.0301768	0.167832	0.136757	FGF9/GAS1/SFRP1	3
BP	GO:0042509	regulation of tyrosine phosphorylation of STAT protein	3/148	86/18866	0.0301768	0.167832	0.136757	CAV1/ISL1/GHR	3
BP	GO:0045445	myoblast differentiation	3/148	86/18866	0.0301768	0.167832	0.136757	ISL1/BOC/PRICKLE1	3
BP	GO:0050772	positive regulation of axonogenesis	3/148	86/18866	0.0301768	0.167832	0.136757	MAP1B/ZEB2/SLIT2	3
BP	GO:0097756	negative regulation of blood vessel diameter	3/148	86/18866	0.0301768	0.167832	0.136757	ATP1A2/EDNRA/CAV1	3
BP	GO:0003203	endocardial cushion morphogenesis	2/148	35/18866	0.0307152	0.169514	0.138127	TGFBR2/ISL1	2
BP	GO:0033144	negative regulation of intracellular steroid hormone receptor signaling pathway	2/148	35/18866	0.0307152	0.169514	0.138127	ISL1/SFRP1	2
BP	GO:0070306	lens fiber cell differentiation	2/148	35/18866	0.0307152	0.169514	0.138127	ZEB2/VIM	2
BP	GO:0006310	DNA recombination	6/148	299/18866	0.0307177	0.169514	0.138127	GINS2/POLQ/TOP2A/IL7R/RAD54L/TRIP13	6
BP	GO:0032436	positive regulation of proteasomal ubiquitin-dependent protein catabolic process	3/148	87/18866	0.0310798	0.169863	0.138412	AURKA/CAV1/PRICKLE1	3
BP	GO:0051781	positive regulation of cell division	3/148	87/18866	0.0310798	0.169863	0.138412	TGFB3/FGF9/PDGFC	3
BP	GO:0060420	regulation of heart growth	3/148	87/18866	0.0310798	0.169863	0.138412	FGF9/TGFBR2/RGS2	3
BP	GO:0060761	negative regulation of response to cytokine stimulus	3/148	87/18866	0.0310798	0.169863	0.138412	CAV1/GAS6/SLIT2	3
BP	GO:2001057	reactive nitrogen species metabolic process	3/148	87/18866	0.0310798	0.169863	0.138412	CAV1/CYP1B1/ITGB2	3
BP	GO:0008643	carbohydrate transport	4/148	151/18866	0.0312281	0.17002	0.13854	SORBS1/EDNRA/CLIP3/AQP1	4
BP	GO:0035567	non-canonical Wnt signaling pathway	4/148	151/18866	0.0312281	0.17002	0.13854	PRICKLE2/SFRP1/DACT1/PRICKLE1	4
BP	GO:0032535	regulation of cellular component size	7/148	383/18866	0.0316119	0.17178	0.139974	MAP1B/IL7R/LMOD1/GSN/AQP1/PLEK/SLIT2	7
BP	GO:0001569	branching involved in blood vessel morphogenesis	2/148	36/18866	0.0323576	0.173451	0.141335	EDNRA/TGFBR2	2
BP	GO:0003382	epithelial cell morphogenesis	2/148	36/18866	0.0323576	0.173451	0.141335	COL15A1/PALLD	2
BP	GO:0010092	specification of animal organ identity	2/148	36/18866	0.0323576	0.173451	0.141335	ISL1/AXIN2	2
BP	GO:0033280	response to vitamin D	2/148	36/18866	0.0323576	0.173451	0.141335	SFRP1/TNC	2
BP	GO:0051955	regulation of amino acid transport	2/148	36/18866	0.0323576	0.173451	0.141335	ATP1A2/RGS2	2
BP	GO:0060323	head morphogenesis	2/148	36/18866	0.0323576	0.173451	0.141335	TGFB3/CRISPLD2	2
BP	GO:0090313	regulation of protein targeting to membrane	2/148	36/18866	0.0323576	0.173451	0.141335	STOM/ITGB2	2
BP	GO:0045732	positive regulation of protein catabolic process	5/148	225/18866	0.0324095	0.173451	0.141335	AURKA/DTL/CAV1/DACT1/PRICKLE1	5
BP	GO:1903522	regulation of blood circulation	6/148	303/18866	0.0324686	0.173451	0.141335	FLNA/ATP1A2/CAV1/RGS2/TPM1/FXYD6	6
BP	GO:0016202	regulation of striated muscle tissue development	4/148	153/18866	0.0325463	0.17354	0.141408	FGF9/TGFBR2/RGS2/CENPF	4
BP	GO:0007260	tyrosine phosphorylation of STAT protein	3/148	89/18866	0.0329282	0.17492	0.142532	CAV1/ISL1/GHR	3
BP	GO:0061053	somite development	3/148	89/18866	0.0329282	0.17492	0.142532	ZEB2/AXIN2/SFRP1	3
BP	GO:0010977	negative regulation of neuron projection development	4/148	154/18866	0.0332175	0.176127	0.143516	PMP22/NR2F1/VIM/SLIT2	4
BP	GO:0046427	positive regulation of receptor signaling pathway via JAK-STAT	3/148	90/18866	0.0338735	0.178458	0.145416	ISL1/CYP1B1/GHR	3
BP	GO:0048754	branching morphogenesis of an epithelial tube	4/148	155/18866	0.0338967	0.178458	0.145416	EDNRA/TGFBR2/TNC/SLIT2	4
BP	GO:1990845	adaptive thermogenesis	4/148	155/18866	0.0338967	0.178458	0.145416	GATM/ALDH1A1/CAV1/PDGFC	4
BP	GO:0048705	skeletal system morphogenesis	5/148	228/18866	0.0340206	0.178458	0.145416	TGFB3/TGFBR2/AXIN2/HOXA9/SFRP1	5
BP	GO:0045070	positive regulation of viral genome replication	2/148	37/18866	0.0340339	0.178458	0.145416	TOP2A/STOM	2
BP	GO:0048048	embryonic eye morphogenesis	2/148	37/18866	0.0340339	0.178458	0.145416	MFAP5/ALDH1A3	2
BP	GO:0042692	muscle cell differentiation	7/148	390/18866	0.0343611	0.179842	0.146543	LMOD1/FGF9/ACTC1/PGM5/RGS2/TPM1/BOC	7
BP	GO:1901861	regulation of muscle tissue development	4/148	156/18866	0.0345841	0.179991	0.146665	FGF9/TGFBR2/RGS2/CENPF	4
BP	GO:0001843	neural tube closure	3/148	91/18866	0.0348328	0.179991	0.146665	ZEB2/SFRP1/PRICKLE1	3
BP	GO:0030901	midbrain development	3/148	91/18866	0.0348328	0.179991	0.146665	MAOB/FGF9/SFRP1	3
BP	GO:0051492	regulation of stress fiber assembly	3/148	91/18866	0.0348328	0.179991	0.146665	TGFB3/TPM1/SFRP1	3
BP	GO:0051899	membrane depolarization	3/148	91/18866	0.0348328	0.179991	0.146665	ATP1A2/CAV1/FHL1	3
BP	GO:0060021	roof of mouth development	3/148	91/18866	0.0348328	0.179991	0.146665	TGFB3/BNC2/TGFBR2	3
BP	GO:1904063	negative regulation of cation transmembrane transport	3/148	91/18866	0.0348328	0.179991	0.146665	ATP1A2/CAV1/RGS2	3
BP	GO:0007160	cell-matrix adhesion	5/148	230/18866	0.0351219	0.180983	0.147473	SORBS1/FAM107A/ITGB2/COL16A1/SFRP1	5
BP	GO:0010770	positive regulation of cell morphogenesis involved in differentiation	4/148	157/18866	0.0352795	0.180983	0.147473	FLNA/MAP1B/ZEB2/SLIT2	4
BP	GO:0043271	negative regulation of ion transport	4/148	157/18866	0.0352795	0.180983	0.147473	ATP1A2/MAOB/CAV1/RGS2	4
BP	GO:0048634	regulation of muscle organ development	4/148	157/18866	0.0352795	0.180983	0.147473	FGF9/TGFBR2/RGS2/CENPF	4
BP	GO:0001649	osteoblast differentiation	5/148	231/18866	0.0356808	0.18107	0.147544	FGF9/AXIN2/DDR2/SFRP1/TNC	5
BP	GO:0032271	regulation of protein polymerization	5/148	231/18866	0.0356808	0.18107	0.147544	MAP1B/LMOD1/GSN/CLIP3/SLIT2	5
BP	GO:0018105	peptidyl-serine phosphorylation	6/148	310/18866	0.0356868	0.18107	0.147544	SBK1/AURKA/TTK/CAV1/TGFBR2/GAS6	6
BP	GO:0014912	negative regulation of smooth muscle cell migration	2/148	38/18866	0.0357433	0.18107	0.147544	TPM1/SLIT2	2
BP	GO:0045880	positive regulation of smoothened signaling pathway	2/148	38/18866	0.0357433	0.18107	0.147544	FGF9/SFRP1	2
BP	GO:0046466	membrane lipid catabolic process	2/148	38/18866	0.0357433	0.18107	0.147544	ENPP2/CYP1B1	2
BP	GO:0060306	regulation of membrane repolarization	2/148	38/18866	0.0357433	0.18107	0.147544	FLNA/CAV1	2
BP	GO:0060606	tube closure	3/148	92/18866	0.0358061	0.18107	0.147544	ZEB2/SFRP1/PRICKLE1	3
BP	GO:0043087	regulation of GTPase activity	8/148	481/18866	0.0361027	0.182245	0.148502	MAPRE2/ALDH1A1/RGS11/RGS1/RGS2/SFRP1/SLIT2/ARHGAP9	8
BP	GO:0045132	meiotic chromosome segregation	3/148	93/18866	0.0367934	0.184659	0.150469	TOP2A/TTK/TRIP13	3
BP	GO:0045185	maintenance of protein location	3/148	93/18866	0.0367934	0.184659	0.150469	FLNA/GSN/CAV1	3
BP	GO:0009743	response to carbohydrate	5/148	233/18866	0.036815	0.184659	0.150469	MAP1B/COLEC12/CDT1/TGFBR2/GAS6	5
BP	GO:0045787	positive regulation of cell cycle	7/148	396/18866	0.0368408	0.184659	0.150469	CDCA5/AURKA/DTL/UBE2C/CDT1/ADAMTS1/CCND2	7
BP	GO:0042176	regulation of protein catabolic process	7/148	397/18866	0.0372654	0.186458	0.151934	FLNA/TIMP2/AURKA/DTL/CAV1/DACT1/PRICKLE1	7
BP	GO:0030866	cortical actin cytoskeleton organization	2/148	39/18866	0.0374853	0.186573	0.152028	EPB41L3/PLEK	2
BP	GO:0046329	negative regulation of JNK cascade	2/148	39/18866	0.0374853	0.186573	0.152028	SFRP1/DACT1	2
BP	GO:1904706	negative regulation of vascular associated smooth muscle cell proliferation	2/148	39/18866	0.0374853	0.186573	0.152028	TGFB3/TPM1	2
BP	GO:0060349	bone morphogenesis	3/148	94/18866	0.0377945	0.187783	0.153014	TGFB3/TGFBR2/AXIN2	3
BP	GO:0045444	fat cell differentiation	5/148	235/18866	0.0379712	0.188004	0.153194	CLIP3/RGS2/RARRES2/SFRP1/TGFB1I1	5
BP	GO:1903039	positive regulation of leukocyte cell-cell adhesion	5/148	235/18866	0.0379712	0.188004	0.153194	IL7R/CAV1/TGFBR2/ITGB2/CD6	5
BP	GO:0031570	DNA integrity checkpoint	4/148	161/18866	0.0381421	0.188522	0.153616	AURKA/TOP2A/DTL/CDT1	4
BP	GO:0043312	neutrophil degranulation	8/148	487/18866	0.0383903	0.189419	0.154347	TIMP2/GSN/STOM/ITGB2/CRISPLD2/FGL2/TCN1/ARHGAP9	8
BP	GO:0007589	body fluid secretion	3/148	95/18866	0.0388096	0.190167	0.154956	PAM/CAV1/AQP1	3
BP	GO:0051668	localization within membrane	3/148	95/18866	0.0388096	0.190167	0.154956	FLNA/GSN/ITGB2	3
BP	GO:0070167	regulation of biomineral tissue development	3/148	95/18866	0.0388096	0.190167	0.154956	TGFB3/GAS6/DDR2	3
BP	GO:0110149	regulation of biomineralization	3/148	95/18866	0.0388096	0.190167	0.154956	TGFB3/GAS6/DDR2	3
BP	GO:0046777	protein autophosphorylation	5/148	237/18866	0.0391495	0.190727	0.155413	AURKA/TTK/CAV1/DDR2/PDGFC	5
BP	GO:0034765	regulation of ion transmembrane transport	8/148	489/18866	0.0391741	0.190727	0.155413	FLNA/ATP1A2/CAV1/STOM/RGS2/FHL1/FXYD6/KCNMB1	8
BP	GO:0010719	negative regulation of epithelial to mesenchymal transition	2/148	40/18866	0.0392593	0.190727	0.155413	DACT3/SFRP1	2
BP	GO:0042417	dopamine metabolic process	2/148	40/18866	0.0392593	0.190727	0.155413	MAOB/ITGB2	2
BP	GO:1901381	positive regulation of potassium ion transmembrane transport	2/148	40/18866	0.0392593	0.190727	0.155413	FLNA/KCNMB1	2
BP	GO:0002283	neutrophil activation involved in immune response	8/148	490/18866	0.0395699	0.191181	0.155783	TIMP2/GSN/STOM/ITGB2/CRISPLD2/FGL2/TCN1/ARHGAP9	8
BP	GO:0021915	neural tube development	4/148	163/18866	0.0396221	0.191181	0.155783	ZEB2/SFRP1/DACT1/PRICKLE1	4
BP	GO:0031214	biomineral tissue development	4/148	163/18866	0.0396221	0.191181	0.155783	TGFB3/GAS6/AXIN2/DDR2	4
BP	GO:0110148	biomineralization	4/148	163/18866	0.0396221	0.191181	0.155783	TGFB3/GAS6/AXIN2/DDR2	4
BP	GO:0051961	negative regulation of nervous system development	6/148	319/18866	0.0401176	0.193245	0.157464	PMP22/DIXDC1/NR2F1/ISL1/VIM/SLIT2	6
BP	GO:0007259	receptor signaling pathway via JAK-STAT	4/148	164/18866	0.0403742	0.193823	0.157936	CAV1/ISL1/CYP1B1/GHR	4
BP	GO:0046661	male sex differentiation	4/148	164/18866	0.0403742	0.193823	0.157936	FLNA/FGF9/HOXA9/SFRP1	4
BP	GO:0048704	embryonic skeletal system morphogenesis	3/148	97/18866	0.040881	0.195487	0.159292	TGFB3/TGFBR2/HOXA9	3
BP	GO:0120162	positive regulation of cold-induced thermogenesis	3/148	97/18866	0.040881	0.195487	0.159292	GATM/CAV1/PDGFC	3
BP	GO:0051693	actin filament capping	2/148	41/18866	0.0410647	0.195487	0.159292	LMOD1/GSN	2
BP	GO:0089718	amino acid import across plasma membrane	2/148	41/18866	0.0410647	0.195487	0.159292	ATP1A2/RGS2	2
BP	GO:2000826	regulation of heart morphogenesis	2/148	41/18866	0.0410647	0.195487	0.159292	TGFBR2/ISL1	2
BP	GO:0043547	positive regulation of GTPase activity	7/148	406/18866	0.0412319	0.195955	0.159673	MAPRE2/ALDH1A1/RGS11/RGS1/RGS2/SFRP1/ARHGAP9	7
BP	GO:0014020	primary neural tube formation	3/148	98/18866	0.0419373	0.198975	0.162134	ZEB2/SFRP1/PRICKLE1	3
BP	GO:0021795	cerebral cortex cell migration	2/148	42/18866	0.0429009	0.202532	0.165032	DIXDC1/SLIT2	2
BP	GO:0046621	negative regulation of organ growth	2/148	42/18866	0.0429009	0.202532	0.165032	TGFBR2/RGS2	2
BP	GO:0071470	cellular response to osmotic stress	2/148	42/18866	0.0429009	0.202532	0.165032	MYLK/AQP1	2
BP	GO:0022604	regulation of cell morphogenesis	8/148	499/18866	0.043254	0.20386	0.166115	FLNA/MAP1B/EPB41L3/ENPP2/ZEB2/ITGB2/TPM1/SLIT2	8
BP	GO:0033002	muscle cell proliferation	5/148	244/18866	0.0434484	0.204438	0.166585	TGFB3/FGF9/TGFBR2/ADAMTS1/TPM1	5
BP	GO:0071496	cellular response to external stimulus	6/148	326/18866	0.0437955	0.20573	0.167638	ATP1A2/FAM107A/GAS6/AQP1/SFRP1/TNC	6
BP	GO:0001503	ossification	7/148	412/18866	0.0440239	0.206096	0.167936	TGFB3/FGF9/AXIN2/DDR2/CDH11/SFRP1/TNC	7
BP	GO:0008585	female gonad development	3/148	100/18866	0.044091	0.206096	0.167936	ADAMTS1/SFRP1/SLIT2	3
BP	GO:0035282	segmentation	3/148	100/18866	0.044091	0.206096	0.167936	ZEB2/AXIN2/SFRP1	3
BP	GO:0021762	substantia nigra development	2/148	43/18866	0.0447673	0.208571	0.169953	MAOB/FGF9	2
BP	GO:0046688	response to copper ion	2/148	43/18866	0.0447673	0.208571	0.169953	PAM/AQP1	2
BP	GO:2000241	regulation of reproductive process	4/148	170/18866	0.0450575	0.20958	0.170775	AURKA/TTK/SFRP1/TRIP13	4
BP	GO:1903037	regulation of leukocyte cell-cell adhesion	6/148	329/18866	0.0454346	0.210989	0.171923	IL7R/CAV1/TGFBR2/ITGB2/CD6/FGL2	6
BP	GO:0055024	regulation of cardiac muscle tissue development	3/148	102/18866	0.0462989	0.21321	0.173733	FGF9/TGFBR2/RGS2	3
BP	GO:0110020	regulation of actomyosin structure organization	3/148	102/18866	0.0462989	0.21321	0.173733	TGFB3/TPM1/SFRP1	3
BP	GO:2000060	positive regulation of ubiquitin-dependent protein catabolic process	3/148	102/18866	0.0462989	0.21321	0.173733	AURKA/CAV1/PRICKLE1	3
BP	GO:0032147	activation of protein kinase activity	6/148	331/18866	0.0465483	0.21321	0.173733	TGFB3/TPX2/TGFBR2/GAS6/PDGFC/GHR	6
BP	GO:0010463	mesenchymal cell proliferation	2/148	44/18866	0.0466632	0.21321	0.173733	FGF9/TGFBR2	2
BP	GO:0030835	negative regulation of actin filament depolymerization	2/148	44/18866	0.0466632	0.21321	0.173733	LMOD1/GSN	2
BP	GO:0032965	regulation of collagen biosynthetic process	2/148	44/18866	0.0466632	0.21321	0.173733	TGFB3/VIM	2
BP	GO:0044091	membrane biogenesis	2/148	44/18866	0.0466632	0.21321	0.173733	CAV1/CLIP3	2
BP	GO:0085029	extracellular matrix assembly	2/148	44/18866	0.0466632	0.21321	0.173733	GAS6/MFAP4	2
BP	GO:0097028	dendritic cell differentiation	2/148	44/18866	0.0466632	0.21321	0.173733	TGFBR2/GAS6	2
BP	GO:0050863	regulation of T cell activation	6/148	332/18866	0.0471115	0.214913	0.175121	IL7R/GSN/CAV1/TGFBR2/CD6/FGL2	6
BP	GO:0034766	negative regulation of ion transmembrane transport	3/148	103/18866	0.0474231	0.215298	0.175434	ATP1A2/CAV1/RGS2	3
BP	GO:0048661	positive regulation of smooth muscle cell proliferation	3/148	103/18866	0.0474231	0.215298	0.175434	FGF9/TGFBR2/ADAMTS1	3
BP	GO:1901890	positive regulation of cell junction assembly	3/148	103/18866	0.0474231	0.215298	0.175434	CAV1/COL16A1/SFRP1	3
BP	GO:0018209	peptidyl-serine modification	6/148	333/18866	0.047679	0.216114	0.1761	SBK1/AURKA/TTK/CAV1/TGFBR2/GAS6	6
BP	GO:0001659	temperature homeostasis	4/148	174/18866	0.0483419	0.216778	0.176641	GATM/ALDH1A1/CAV1/PDGFC	4
BP	GO:0050867	positive regulation of cell activation	7/148	421/18866	0.0484368	0.216778	0.176641	IL7R/CAV1/TGFBR2/GAS6/ITGB2/CD6/PLEK	7
BP	GO:0003197	endocardial cushion development	2/148	45/18866	0.0485883	0.216778	0.176641	TGFBR2/ISL1	2
BP	GO:0010828	positive regulation of glucose transmembrane transport	2/148	45/18866	0.0485883	0.216778	0.176641	SORBS1/CLIP3	2
BP	GO:0032924	activin receptor signaling pathway	2/148	45/18866	0.0485883	0.216778	0.176641	FGF9/TGFBR2	2
BP	GO:0043090	amino acid import	2/148	45/18866	0.0485883	0.216778	0.176641	ATP1A2/RGS2	2
BP	GO:0052372	modulation by symbiont of entry into host	2/148	45/18866	0.0485883	0.216778	0.176641	GSN/CAV1	2
BP	GO:0055026	negative regulation of cardiac muscle tissue development	2/148	45/18866	0.0485883	0.216778	0.176641	TGFBR2/RGS2	2
BP	GO:0060412	ventricular septum morphogenesis	2/148	45/18866	0.0485883	0.216778	0.176641	TGFBR2/SLIT2	2
BP	GO:0060443	mammary gland morphogenesis	2/148	45/18866	0.0485883	0.216778	0.176641	CAV1/TGFBR2	2
BP	GO:0071560	cellular response to transforming growth factor beta stimulus	5/148	252/18866	0.0486969	0.216922	0.176758	TGFB3/CAV1/TGFBR2/SFRP1/TGFB1I1	5
BP	GO:0050680	negative regulation of epithelial cell proliferation	4/148	175/18866	0.0491832	0.218746	0.178244	KLF9/CAV1/ISL1/SFRP1	4
BP	GO:0031532	actin cytoskeleton reorganization	3/148	105/18866	0.0497116	0.220063	0.179317	FLNA/GSN/PLEK	3
BP	GO:0045621	positive regulation of lymphocyte differentiation	3/148	105/18866	0.0497116	0.220063	0.179317	IL7R/TGFBR2/GAS6	3
BP	GO:0046545	development of primary female sexual characteristics	3/148	105/18866	0.0497116	0.220063	0.179317	ADAMTS1/SFRP1/SLIT2	3
CC	GO:0062023	collagen-containing extracellular matrix	19/151	427/19559	8.39493e-10	2.3254e-07	1.73201e-07	TGFB3/COL15A1/ADAMTS8/TIMP2/DPT/COL5A1/MFAP5/FGF9/ADAMTS1/TGFBI/SPARCL1/COL16A1/RARRES2/SFRP1/TNC/FGL2/MFAP4/ABI3BP/TGFB1I1	19
CC	GO:0005925	focal adhesion	17/151	415/19559	2.33938e-08	2.85359e-06	2.12542e-06	FLNA/MAPRE2/SORBS1/DIXDC1/GSN/CAV1/SYNPO2/ACTC1/PGM5/FAM107A/ITGB2/DDR2/FHL1/PALLD/VIM/TNC/TGFB1I1	17
CC	GO:0030055	cell-substrate junction	17/151	423/19559	3.09053e-08	2.85359e-06	2.12542e-06	FLNA/MAPRE2/SORBS1/DIXDC1/GSN/CAV1/SYNPO2/ACTC1/PGM5/FAM107A/ITGB2/DDR2/FHL1/PALLD/VIM/TNC/TGFB1I1	17
CC	GO:0001725	stress fiber	8/151	68/19559	5.233e-08	2.89908e-06	2.1593e-06	MYLK/SORBS1/SYNPO2/PGM5/FAM107A/TPM1/PALLD/PDLIM3	8
CC	GO:0097517	contractile actin filament bundle	8/151	68/19559	5.233e-08	2.89908e-06	2.1593e-06	MYLK/SORBS1/SYNPO2/PGM5/FAM107A/TPM1/PALLD/PDLIM3	8
CC	GO:0032432	actin filament bundle	8/151	76/19559	1.26715e-07	5.85002e-06	4.35723e-06	MYLK/SORBS1/SYNPO2/PGM5/FAM107A/TPM1/PALLD/PDLIM3	8
CC	GO:0042641	actomyosin	8/151	79/19559	1.71934e-07	6.80366e-06	5.06752e-06	MYLK/SORBS1/SYNPO2/PGM5/FAM107A/TPM1/PALLD/PDLIM3	8
CC	GO:0005884	actin filament	8/151	118/19559	3.74163e-06	0.000129554	9.64946e-05	FLNA/LMOD1/WIPF1/ACTC1/TPM1/PALLD/TPM2/PDLIM3	8
CC	GO:0030017	sarcomere	9/151	207/19559	3.3788e-05	0.00103992	0.000774556	FLNA/LMOD1/SYNPO2/ACTC1/PGM5/TPM1/PALLD/TPM2/PDLIM3	9
CC	GO:0030016	myofibril	9/151	227/19559	6.9099e-05	0.00191404	0.00142562	FLNA/LMOD1/SYNPO2/ACTC1/PGM5/TPM1/PALLD/TPM2/PDLIM3	9
CC	GO:0043292	contractile fiber	9/151	238/19559	9.92133e-05	0.00249837	0.00186084	FLNA/LMOD1/SYNPO2/ACTC1/PGM5/TPM1/PALLD/TPM2/PDLIM3	9
CC	GO:0005604	basement membrane	6/151	103/19559	0.000148022	0.00341683	0.00254493	COL15A1/COL5A1/FGF9/ADAMTS1/TGFBI/TNC	6
CC	GO:0005865	striated muscle thin filament	3/151	22/19559	0.000623703	0.0132897	0.00989844	LMOD1/TPM1/TPM2	3
CC	GO:0035371	microtubule plus-end	3/151	23/19559	0.000713214	0.0141114	0.0105105	MAPRE2/KIF2C/CLIP3	3
CC	GO:0031674	I band	6/151	140/19559	0.000769192	0.0142044	0.0105798	FLNA/SYNPO2/ACTC1/PGM5/PALLD/PDLIM3	6
CC	GO:0000775	chromosome, centromeric region	7/151	196/19559	0.000834752	0.0144516	0.0107639	CDCA5/AURKA/NCAPG/TTK/CDT1/KIF2C/CENPF	7
CC	GO:0036379	myofilament	3/151	26/19559	0.00102947	0.0167742	0.0124938	LMOD1/TPM1/TPM2	3
CC	GO:0031252	cell leading edge	10/151	421/19559	0.00162696	0.025037	0.0186481	MYLK/EPB41L3/GSN/WIPF1/ACTC1/FAM107A/TPM1/PALLD/VIM/PLEK	10
CC	GO:0009898	cytoplasmic side of plasma membrane	6/151	164/19559	0.00173717	0.0253262	0.0188635	GNG10/PGM5/GNG7/RGS1/LITAF/RGS2	6
CC	GO:1990752	microtubule end	3/151	34/19559	0.00226483	0.0309386	0.0230437	MAPRE2/KIF2C/CLIP3	3
CC	GO:0001527	microfibril	2/151	10/19559	0.00255832	0.0309386	0.0230437	MFAP5/MFAP4	2
CC	GO:0000779	condensed chromosome, centromeric region	5/151	122/19559	0.00257889	0.0309386	0.0230437	AURKA/NCAPG/CDT1/KIF2C/CENPF	5
CC	GO:0051233	spindle midzone	3/151	36/19559	0.0026721	0.0309386	0.0230437	MAPRE2/AURKA/PRC1	3
CC	GO:0001726	ruffle	6/151	179/19559	0.00269452	0.0309386	0.0230437	GSN/WIPF1/FAM107A/TPM1/PALLD/PLEK	6
CC	GO:0030426	growth cone	6/151	184/19559	0.0030881	0.0309386	0.0230437	FLNA/MAP1B/TIMP2/TSHZ3/BOC/PALLD	6
CC	GO:0030018	Z disc	5/151	128/19559	0.00317267	0.0309386	0.0230437	FLNA/SYNPO2/PGM5/PALLD/PDLIM3	5
CC	GO:0098562	cytoplasmic side of membrane	6/151	188/19559	0.00343269	0.0309386	0.0230437	GNG10/PGM5/GNG7/RGS1/LITAF/RGS2	6
CC	GO:0034774	secretory granule lumen	8/151	322/19559	0.00359899	0.0309386	0.0230437	TGFB3/TIMP2/GSN/GAS6/CRISPLD2/RARRES2/TCN1/ARHGAP9	8
CC	GO:0030427	site of polarized growth	6/151	191/19559	0.00370935	0.0309386	0.0230437	FLNA/MAP1B/TIMP2/TSHZ3/BOC/PALLD	6
CC	GO:0005583	fibrillar collagen trimer	2/151	12/19559	0.00371438	0.0309386	0.0230437	COL5A1/COL16A1	2
CC	GO:0030877	beta-catenin destruction complex	2/151	12/19559	0.00371438	0.0309386	0.0230437	AXIN2/DACT1	2
CC	GO:0031680	G-protein beta/gamma-subunit complex	2/151	12/19559	0.00371438	0.0309386	0.0230437	GNG10/GNG7	2
CC	GO:0098643	banded collagen fibril	2/151	12/19559	0.00371438	0.0309386	0.0230437	COL5A1/COL16A1	2
CC	GO:0060205	cytoplasmic vesicle lumen	8/151	326/19559	0.00387623	0.0309386	0.0230437	TGFB3/TIMP2/GSN/GAS6/CRISPLD2/RARRES2/TCN1/ARHGAP9	8
CC	GO:0042383	sarcolemma	5/151	135/19559	0.00398323	0.0309386	0.0230437	TGFB3/ATP1A2/CAV1/PGM5/AQP1	5
CC	GO:0031983	vesicle lumen	8/151	328/19559	0.0040209	0.0309386	0.0230437	TGFB3/TIMP2/GSN/GAS6/CRISPLD2/RARRES2/TCN1/ARHGAP9	8
CC	GO:0005614	interstitial matrix	2/151	13/19559	0.00436756	0.0310209	0.023105	TNC/ABI3BP	2
CC	GO:0033646	host intracellular part	2/151	13/19559	0.00436756	0.0310209	0.023105	TOP2A/AQP1	2
CC	GO:0043656	host intracellular region	2/151	13/19559	0.00436756	0.0310209	0.023105	TOP2A/AQP1	2
CC	GO:0005581	collagen trimer	4/151	87/19559	0.00462704	0.0320423	0.0238658	COL15A1/COLEC12/COL5A1/COL16A1	4
CC	GO:0033643	host cell part	2/151	14/19559	0.00506978	0.0342519	0.0255116	TOP2A/AQP1	2
CC	GO:0005874	microtubule	9/151	431/19559	0.00637124	0.0420199	0.0312973	MAPRE2/MAP1B/AURKA/TPX2/KIF2C/CLIP3/PRC1/REEP1/HOOK1	9
CC	GO:0045120	pronucleus	2/151	16/19559	0.00661819	0.0426335	0.0317544	AURKA/CENPF	2
CC	GO:0000793	condensed chromosome	6/151	222/19559	0.00762236	0.0478134	0.0356125	AURKA/TOP2A/NCAPG/CDT1/KIF2C/CENPF	6
CC	GO:0005819	spindle	8/151	367/19559	0.00776752	0.0478134	0.0356125	MAPRE2/AURKA/TTK/TPX2/KIF2C/CKAP2L/PRC1/CENPF	8
CC	GO:0097440	apical dendrite	2/151	18/19559	0.00835344	0.0503022	0.0374662	FLNA/MAP1B	2
CC	GO:0000922	spindle pole	5/151	165/19559	0.009172	0.0536067	0.0399274	AURKA/TPX2/CKAP2L/PRC1/CENPF	5
CC	GO:0043073	germ cell nucleus	2/151	19/19559	0.00928924	0.0536067	0.0399274	AURKA/TRIP13	2
CC	GO:0005788	endoplasmic reticulum lumen	7/151	308/19559	0.0100989	0.0557694	0.0415383	COL15A1/COL5A1/GAS6/SPARCL1/COL16A1/TNC/PDGFC	7
CC	GO:0016363	nuclear matrix	4/151	109/19559	0.0101561	0.0557694	0.0415383	SORBS1/VIM/TGFB1I1/CENPF	4
CC	GO:0150034	distal axon	7/151	309/19559	0.010268	0.0557694	0.0415383	FLNA/MAP1B/TIMP2/TSHZ3/PRRT2/BOC/PALLD	7
CC	GO:0098644	complex of collagen trimers	2/151	21/19559	0.0112935	0.060004	0.0446923	COL5A1/COL16A1	2
CC	GO:0044853	plasma membrane raft	4/151	113/19559	0.0114809	0.060004	0.0446923	ATP1A2/CAV1/TGFBR2/ITGB2	4
CC	GO:0045121	membrane raft	7/151	329/19559	0.0141009	0.0721014	0.0537027	ATP1A2/SORBS1/CAV1/CLIP3/TGFBR2/STOM/ITGB2	7
CC	GO:0098857	membrane microdomain	7/151	330/19559	0.0143162	0.0721014	0.0537027	ATP1A2/SORBS1/CAV1/CLIP3/TGFBR2/STOM/ITGB2	7
CC	GO:0101002	ficolin-1-rich granule	4/151	124/19559	0.0156814	0.0762059	0.0567598	TIMP2/GSN/CRISPLD2/FGL2	4
CC	GO:1904813	ficolin-1-rich granule lumen	4/151	124/19559	0.0156814	0.0762059	0.0567598	TIMP2/GSN/CRISPLD2/FGL2	4
CC	GO:0098589	membrane region	7/151	343/19559	0.0173322	0.0825752	0.0615038	ATP1A2/SORBS1/CAV1/CLIP3/TGFBR2/STOM/ITGB2	7
CC	GO:0045171	intercellular bridge	3/151	71/19559	0.0175882	0.0825752	0.0615038	TPX2/CEP55/PRC1	3
CC	GO:0034399	nuclear periphery	4/151	131/19559	0.0187982	0.0867851	0.0646395	SORBS1/VIM/TGFB1I1/CENPF	4
CC	GO:0098687	chromosomal region	7/151	350/19559	0.0191301	0.0868696	0.0647024	CDCA5/AURKA/NCAPG/TTK/CDT1/KIF2C/CENPF	7
CC	GO:0072686	mitotic spindle	4/151	133/19559	0.0197542	0.0882568	0.0657356	AURKA/TPX2/CKAP2L/PRC1	4
CC	GO:0002102	podosome	2/151	29/19559	0.0209742	0.0922198	0.0686874	GSN/PALLD	2
CC	GO:0000776	kinetochore	4/151	137/19559	0.0217551	0.0941589	0.0701317	TTK/CDT1/KIF2C/CENPF	4
CC	GO:0005881	cytoplasmic microtubule	3/151	78/19559	0.0225192	0.0959665	0.071478	MAPRE2/KIF2C/REEP1	3
CC	GO:0005901	caveola	3/151	82/19559	0.0256406	0.107613	0.0801525	ATP1A2/CAV1/TGFBR2	3
CC	GO:0005834	heterotrimeric G-protein complex	2/151	34/19559	0.0282658	0.115141	0.0857599	GNG10/GNG7	2
CC	GO:1905360	GTPase complex	2/151	34/19559	0.0282658	0.115141	0.0857599	GNG10/GNG7	2
CC	GO:0005938	cell cortex	6/151	305/19559	0.0312507	0.125456	0.0934422	FLNA/GSN/FNBP1/CAV1/PLA2G4C/GYPC	6
CC	GO:0005875	microtubule associated complex	4/151	159/19559	0.0349367	0.138249	0.102971	MAP1B/AURKA/KIF2C/ACTC1	4
CC	GO:0042581	specific granule	4/151	160/19559	0.035625	0.138988	0.103521	TIMP2/STOM/ITGB2/TCN1	4
CC	GO:0032587	ruffle membrane	3/151	95/19559	0.037302	0.143186	0.106648	FAM107A/TPM1/PLEK	3
CC	GO:0005911	cell-cell junction	8/151	493/19559	0.0377349	0.143186	0.106648	FLNA/PMP22/ATP1A2/SORBS1/EPB41L3/PGM5/CDH11/PDLIM3	8
CC	GO:0070820	tertiary granule	4/151	164/19559	0.0384568	0.143953	0.10722	TIMP2/STOM/ITGB2/TCN1	4
CC	GO:0005912	adherens junction	4/151	166/19559	0.0399198	0.147437	0.109815	SORBS1/PGM5/CDH11/PDLIM3	4
CC	GO:0031234	extrinsic component of cytoplasmic side of plasma membrane	3/151	99/19559	0.0413506	0.149913	0.111658	GNG10/GNG7/RGS1	3
CC	GO:0005802	trans-Golgi network	5/151	245/19559	0.0416724	0.149913	0.111658	PAM/AP1S2/CLIP3/TGFBI/NBEA	5
CC	GO:0019897	extrinsic component of plasma membrane	4/151	172/19559	0.0444974	0.158023	0.117699	GNG10/GNG7/RGS1/CDH11	4
CC	GO:0031256	leading edge membrane	4/151	175/19559	0.0468923	0.16442	0.122463	EPB41L3/FAM107A/TPM1/PLEK	4
CC	GO:0000777	condensed chromosome kinetochore	3/151	106/19559	0.0489445	0.167378	0.124667	CDT1/KIF2C/CENPF	3
CC	GO:0030863	cortical cytoskeleton	3/151	106/19559	0.0489445	0.167378	0.124667	FLNA/GSN/GYPC	3
MF	GO:0003779	actin binding	16/148	437/18352	5.00965e-07	0.000190868	0.000175074	FLNA/MYLK/MAP1B/SORBS1/EPB41L3/DIXDC1/LMOD1/GSN/WIPF1/SYNPO2/FAM107A/TPM1/PALLD/TPM2/PDLIM3/HOOK1	16
MF	GO:0005201	extracellular matrix structural constituent	10/148	169/18352	1.14711e-06	0.000218524	0.000200442	COL15A1/DPT/COL5A1/MFAP5/TGFBI/COL16A1/TNC/FGL2/MFAP4/ABI3BP	10
MF	GO:0005539	glycosaminoglycan binding	10/148	232/18352	1.909e-05	0.00242443	0.00222381	ADAMTS8/COL5A1/FGF9/PODXL2/TGFBR2/ADAMTS1/CRISPLD2/SFRP1/SLIT2/ABI3BP	10
MF	GO:0008201	heparin binding	8/148	169/18352	6.91672e-05	0.00658818	0.00604303	ADAMTS8/COL5A1/FGF9/ADAMTS1/CRISPLD2/SFRP1/SLIT2/ABI3BP	8
MF	GO:0015631	tubulin binding	11/148	365/18352	0.000186594	0.0118542	0.0108733	MAPRE2/MAP1B/DIXDC1/TPX2/KIF2C/CLIP3/PRC1/RGS2/REEP1/HOOK1/CENPF	11
MF	GO:0004029	aldehyde dehydrogenase (NAD+) activity	3/148	15/18352	0.000217794	0.0118542	0.0108733	ALDH2/ALDH1A1/ALDH1A3	3
MF	GO:0051371	muscle alpha-actinin binding	3/148	15/18352	0.000217794	0.0118542	0.0108733	SYNPO2/PALLD/PDLIM3	3
MF	GO:0004030	aldehyde dehydrogenase [NAD(P)+] activity	3/148	16/18352	0.000266472	0.0126907	0.0116406	ALDH2/ALDH1A1/ALDH1A3	3
MF	GO:0008017	microtubule binding	9/148	265/18352	0.000304787	0.0129027	0.011835	MAPRE2/MAP1B/TPX2/KIF2C/CLIP3/PRC1/REEP1/HOOK1/CENPF	9
MF	GO:0046332	SMAD binding	5/148	79/18352	0.000444729	0.0168205	0.0154287	FLNA/TGFBR2/ZEB2/AXIN2/TGFB1I1	5
MF	GO:0031681	G-protein beta-subunit binding	3/148	20/18352	0.00052978	0.0168205	0.0154287	GNG10/RGS11/GNG7	3
MF	GO:0051010	microtubule plus-end binding	3/148	20/18352	0.00052978	0.0168205	0.0154287	MAPRE2/KIF2C/CLIP3	3
MF	GO:0005080	protein kinase C binding	4/148	55/18352	0.0010065	0.0294983	0.0270574	TOP2A/DACT3/PLEK/DACT1	4
MF	GO:0005178	integrin binding	6/148	144/18352	0.00111199	0.0302621	0.027758	ADAMTS8/TIMP2/COL5A1/TGFBI/ITGB2/COL16A1	6
MF	GO:0051393	alpha-actinin binding	3/148	27/18352	0.0013043	0.0311948	0.0286135	SYNPO2/PALLD/PDLIM3	3
MF	GO:1901681	sulfur compound binding	8/148	262/18352	0.00131002	0.0311948	0.0286135	ADAMTS8/COL5A1/FGF9/ADAMTS1/CRISPLD2/SFRP1/SLIT2/ABI3BP	8
MF	GO:0005518	collagen binding	4/148	70/18352	0.00246507	0.0547843	0.0502511	TGFBI/DDR2/SPARCL1/ABI3BP	4
MF	GO:0016620	oxidoreductase activity, acting on the aldehyde or oxo group of donors, NAD or NADP as acceptor	3/148	35/18352	0.00278428	0.0547843	0.0502511	ALDH2/ALDH1A1/ALDH1A3	3
MF	GO:0038024	cargo receptor activity	4/148	73/18352	0.00287231	0.0547843	0.0502511	COLEC12/ENPP2/ITGB2/CD6	4
MF	GO:0042805	actinin binding	3/148	36/18352	0.00301961	0.0547843	0.0502511	SYNPO2/PALLD/PDLIM3	3
MF	GO:0043394	proteoglycan binding	3/148	36/18352	0.00301961	0.0547843	0.0502511	COL5A1/TNC/SLIT2	3
MF	GO:0030020	extracellular matrix structural constituent conferring tensile strength	3/148	41/18352	0.0043779	0.0758173	0.0695437	COL15A1/COL5A1/COL16A1	3
MF	GO:0042562	hormone binding	4/148	84/18352	0.00475673	0.0763403	0.0700234	ATP1A2/ALDH1A1/GHR/ALDH1A3	4
MF	GO:0008307	structural constituent of muscle	3/148	43/18352	0.00500921	0.0763403	0.0700234	TPM1/TPM2/PDLIM3	3
MF	GO:0016903	oxidoreductase activity, acting on the aldehyde or oxo group of donors	3/148	43/18352	0.00500921	0.0763403	0.0700234	ALDH2/ALDH1A1/ALDH1A3	3
MF	GO:0070411	I-SMAD binding	2/148	14/18352	0.00551641	0.0808366	0.0741477	AXIN2/TGFB1I1	2
MF	GO:0017160	Ral GTPase binding	2/148	15/18352	0.00633158	0.087485	0.0802459	FLNA/RGL1	2
MF	GO:0005044	scavenger receptor activity	3/148	47/18352	0.00642934	0.087485	0.0802459	COLEC12/ENPP2/CD6	3
MF	GO:0016247	channel regulator activity	5/148	148/18352	0.00700996	0.0920964	0.0844757	FLNA/PRSS8/CAV1/FXYD6/KCNMB1	5
MF	GO:0015459	potassium channel regulator activity	3/148	53/18352	0.00896858	0.113901	0.104476	FLNA/CAV1/KCNMB1	3
MF	GO:0051287	NAD binding	3/148	55/18352	0.0099275	0.122012	0.111916	ALDH2/ALDH1A1/ALDH1A3	3
MF	GO:0050840	extracellular matrix binding	3/148	57/18352	0.0109439	0.1303	0.119518	TGFBI/SPARCL1/SLIT2	3
MF	GO:0008094	DNA-dependent ATPase activity	4/148	108/18352	0.0113956	0.131567	0.12068	GINS2/POLQ/TOP2A/RAD54L	4
MF	GO:0030674	protein-macromolecule adaptor activity	6/148	244/18352	0.0143296	0.151194	0.138683	SORBS1/EPB41L3/CAV1/SYNPO2/STON1/GAS6	6
MF	GO:0050431	transforming growth factor beta binding	2/148	23/18352	0.0146271	0.151194	0.138683	TGFB3/TGFBR2	2
MF	GO:0046982	protein heterodimerization activity	7/148	321/18352	0.0154639	0.151194	0.138683	ATP1A2/AURKA/TOP2A/CAV1/TPM1/TPM2/TCF4	7
MF	GO:0099106	ion channel regulator activity	4/148	119/18352	0.0157838	0.151194	0.138683	FLNA/CAV1/FXYD6/KCNMB1	4
MF	GO:0004622	lysophospholipase activity	2/148	24/18352	0.0158733	0.151194	0.138683	ENPP2/PLA2G4C	2
MF	GO:0005160	transforming growth factor beta receptor binding	2/148	24/18352	0.0158733	0.151194	0.138683	TGFB3/TGFBR2	2
MF	GO:0005212	structural constituent of eye lens	2/148	24/18352	0.0158733	0.151194	0.138683	HSPB6/VIM	2
MF	GO:0001965	G-protein alpha-subunit binding	2/148	26/18352	0.0184965	0.171882	0.157659	RGS1/RGS2	2
MF	GO:0043425	bHLH transcription factor binding	2/148	29/18352	0.0227464	0.206343	0.189268	ISL1/TCF4	2
MF	GO:0019838	growth factor binding	4/148	136/18352	0.0244268	0.216433	0.198524	TGFB3/COL5A1/TGFBR2/GHR	4
MF	GO:0008013	beta-catenin binding	3/148	85/18352	0.0314101	0.271983	0.249477	AXIN2/DACT1/TCF4	3
MF	GO:0015079	potassium ion transmembrane transporter activity	4/148	156/18352	0.037664	0.317936	0.291628	ATP1A2/SLC9A9/AQP1/KCNMB1	4
MF	GO:0030695	GTPase regulator activity	6/148	307/18352	0.038386	0.317936	0.291628	ALDH1A1/RGS11/RGS1/RGS2/SLIT2/ARHGAP9	6
MF	GO:0017080	sodium channel regulator activity	2/148	40/18352	0.0412663	0.33452	0.30684	PRSS8/FXYD6	2
MF	GO:0060090	molecular adaptor activity	6/148	316/18352	0.0431588	0.342573	0.314226	SORBS1/EPB41L3/CAV1/SYNPO2/STON1/GAS6	6
MF	GO:0003924	GTPase activity	6/148	326/18352	0.0488825	0.380086	0.348635	RASL12/GNG10/RGS11/GNG7/RGS1/RGS2	6
