# Supplementary material for: Identification of a dysregulated CircRNA-associated gene signature for predicting prognosis, immune landscape, and drug candidates in bladder cancer
Source: Front Oncol. 2022 Oct 10;12:1018285. doi: 10.3389/fonc.2022.1018285 (PMC9589509; doi:10.3389/fonc.2022.1018285)
Supplement: Supplementary File S1 — Clinical, histopathological and survival information of TCGA_BLCA and multiple GEO datasets. [file DataSheet_1.zip › Supplementary File S7.XLSX]

## Sheet: Sig. enriched KEGG term
ID	Description	GeneRatio	BgRatio	pvalue	p.adjust	qvalue	geneID	Count
hsa04726	Serotonergic synapse	5/70	115/8104	0.00306424	0.156193	0.135975	GNG10/MAOB/PTGS1/PLA2G4C/GNG7	5
hsa05206	MicroRNAs in cancer	8/70	310/8104	0.00502156	0.156193	0.135975	E2F2/CDCA5/ZEB2/CYP1B1/TPM1/CCND2/VIM/TNC	8
hsa00380	Tryptophan metabolism	3/70	42/8104	0.00556837	0.156193	0.135975	ALDH2/MAOB/CYP1B1	3
hsa04260	Cardiac muscle contraction	4/70	87/8104	0.00663151	0.156193	0.135975	ATP1A2/ACTC1/TPM1/TPM2	4
hsa05410	Hypertrophic cardiomyopathy	4/70	90/8104	0.00746704	0.156193	0.135975	TGFB3/ACTC1/TPM1/TPM2	4
hsa04510	Focal adhesion	6/70	201/8104	0.00758477	0.156193	0.135975	FLNA/MYLK/CAV1/CCND2/TNC/PDGFC	6
hsa05144	Malaria	3/70	50/8104	0.00905172	0.156193	0.135975	TGFB3/ITGB2/GYPC	3
hsa05226	Gastric cancer	5/70	149/8104	0.00911761	0.156193	0.135975	TGFB3/E2F2/FGF9/TGFBR2/AXIN2	5
hsa05414	Dilated cardiomyopathy	4/70	96/8104	0.00934053	0.156193	0.135975	TGFB3/ACTC1/TPM1/TPM2	4
hsa00330	Arginine and proline metabolism	3/70	51/8104	0.00955874	0.156193	0.135975	ALDH2/MAOB/GATM	3
hsa04151	PI3K-Akt signaling pathway	8/70	354/8104	0.010873	0.156193	0.135975	GNG10/IL7R/FGF9/GNG7/CCND2/TNC/PDGFC/GHR	8
hsa04390	Hippo signaling pathway	5/70	157/8104	0.011273	0.156193	0.135975	TGFB3/TGFBR2/AXIN2/ITGB2/CCND2	5
hsa04974	Protein digestion and absorption	4/70	103/8104	0.0118854	0.156193	0.135975	COL15A1/ATP1A2/COL5A1/COL16A1	4
hsa04340	Hedgehog signaling pathway	3/70	56/8104	0.0123403	0.156193	0.135975	GAS1/CCND2/BOC	3
hsa04310	Wnt signaling pathway	5/70	166/8104	0.0140883	0.156193	0.135975	PRICKLE2/AXIN2/CCND2/SFRP1/PRICKLE1	5
hsa04022	cGMP-PKG signaling pathway	5/70	167/8104	0.0144278	0.156193	0.135975	MYLK/ATP1A2/EDNRA/RGS2/KCNMB1	5
hsa04014	Ras signaling pathway	6/70	232/8104	0.0147161	0.156193	0.135975	GNG10/FGF9/PLA2G4C/GNG7/RGL1/PDGFC	6
hsa00340	Histidine metabolism	2/70	22/8104	0.0151972	0.156193	0.135975	ALDH2/MAOB	2
hsa04964	Proximal tubule bicarbonate reclamation	2/70	23/8104	0.0165526	0.16117	0.140307	ATP1A2/AQP1	2
hsa04110	Cell cycle	4/70	126/8104	0.0232262	0.209539	0.182415	TGFB3/E2F2/TTK/CCND2	4
hsa05218	Melanoma	3/70	72/8104	0.0240839	0.209539	0.182415	E2F2/FGF9/PDGFC	3
hsa04068	FoxO signaling pathway	4/70	131/8104	0.0263356	0.209539	0.182415	TGFB3/IL7R/TGFBR2/CCND2	4
hsa05212	Pancreatic cancer	3/70	76/8104	0.0277076	0.209539	0.182415	TGFB3/E2F2/TGFBR2	3
hsa05220	Chronic myeloid leukemia	3/70	76/8104	0.0277076	0.209539	0.182415	TGFB3/E2F2/TGFBR2	3
hsa04270	Vascular smooth muscle contraction	4/70	134/8104	0.0283161	0.209539	0.182415	MYLK/EDNRA/PLA2G4C/KCNMB1	4
hsa05210	Colorectal cancer	3/70	86/8104	0.037966	0.260614	0.226879	TGFB3/TGFBR2/AXIN2	3
hsa04810	Regulation of actin cytoskeleton	5/70	218/8104	0.0397065	0.260614	0.226879	MYLK/FGF9/GSN/ITGB2/PDGFC	5
hsa04261	Adrenergic signaling in cardiomyocytes	4/70	150/8104	0.0403595	0.260614	0.226879	ATP1A2/ACTC1/TPM1/TPM2	4
hsa04010	MAPK signaling pathway	6/70	294/8104	0.040853	0.260614	0.226879	FLNA/TGFB3/FGF9/TGFBR2/PLA2G4C/PDGFC	6
hsa05166	Human T-cell leukemia virus 1 infection	5/70	222/8104	0.0424005	0.26147	0.227624	TGFB3/E2F2/TGFBR2/ITGB2/CCND2	5
hsa04218	Cellular senescence	4/70	156/8104	0.0455251	0.268652	0.233876	TGFB3/E2F2/TGFBR2/CCND2	4
hsa00260	Glycine, serine and threonine metabolism	2/70	40/8104	0.0464695	0.268652	0.233876	MAOB/GATM	2
