# Supplementary material for: Identification of a dysregulated CircRNA-associated gene signature for predicting prognosis, immune landscape, and drug candidates in bladder cancer
Source: Front Oncol. 2022 Oct 10;12:1018285. doi: 10.3389/fonc.2022.1018285 (PMC9589509; doi:10.3389/fonc.2022.1018285)
Supplement: Supplementary File S1 — Clinical, histopathological and survival information of TCGA_BLCA and multiple GEO datasets. [file DataSheet_1.zip › Supplementary File S8.XLSX]

## Sheet: Sheet1
id	coef	HR	HR.95L	HR.95H	pvalue
PFKFB4	0.136026	1.14571	0.983991	1.33401	0.0797588
EDNRA	0.0422378	1.04314	0.866194	1.25624	0.656063
GSN	0.169379	1.18457	0.972936	1.44224	0.0916545
GAS1	-0.0127974	0.987284	0.902096	1.08052	0.781043
PAPPA	0.0654415	1.06763	0.969107	1.17617	0.185259
DTL	0.133999	1.14339	0.966837	1.35219	0.117381
TGFBI	0.0182021	1.01837	0.906725	1.14376	0.758665
PRSS8	0.0362192	1.03688	0.952759	1.12844	0.401481
RGS1	-0.133942	0.874641	0.792187	0.965678	0.00801866
TCF4	0.271104	1.31141	1.08033	1.59193	0.00612193
